# Supplementary material for: The genus Entomophthora: bringing the insect destroyers into the twenty-first century
Source: IMA Fungus. 2021 Nov 12;12:34. doi: 10.1186/s43008-021-00084-w (PMC8588673; doi:10.1186/s43008-021-00084-w)
Supplement: Supplementary file 1 — Additional file 1. Excel spreadsheet containing source data for Figure 4. Sheet named "Entomophthora" lists all instances of Entomophthora sightings, including source of sighting information ("database"), date of sighting ("observed_on"), geographical coordinates where sighted ("latitude", "longitude"), and species ("scientific_name"). Sheet named "Diptera" lists all instance of Dipterans sightings from iNaturalist with same column headers as "Entomophthora" sheet. [file 43008_2021_84_MOESM1_ESM.xlsx]

## Sheet: Entomophthora
database	accession date	id	observed_on_string	observed_on	time_observed_at	time_zone	user_id	user_login	created_at	updated_at	quality_grade	license	url	image_url	sound_url	tag_list	description	num_identification_agreements	num_identification_disagreements	captive_cultivated	oauth_application_id	place_guess	latitude	longitude	positional_accuracy	geoprivacy	taxon_geoprivacy	coordinates_obscured	positioning_method	positioning_device	place_town_name	place_county_name	place_state_name	place_country_name	species_guess	scientific_name	common_name	iconic_taxon_name	taxon_id
ARSEF		4																				Aroostook County, Maine	46.5126	-70.0078							Aroostook County, Maine					Entomophthora
ARSEF		216																				Darmstadt, Hesse, Germany	49.8532	6.83073							Darmstadt, Hesse, Germany					Entomophthora
ARSEF		1860																				Lockyer Valley, Queensland, Australia	-27.6186	152.199							Lockyer Valley, Queensland, Australia					Entomophthora chromaphidis
ARSEF		1861																				Lockyer Valley, Queensland, Australia	-27.6186	152.199							Lockyer Valley, Queensland, Australia					Entomophthora chromaphidis
ARSEF		1862																				Lockyer Valley, Queensland, Australia	-27.6186	152.199							Lockyer Valley, Queensland, Australia					Entomophthora chromaphidis
ARSEF		1863																				Lockyer Valley, Queensland, Australia	-27.6186	152.199							Lockyer Valley, Queensland, Australia					Entomophthora chromaphidis
ARSEF		1927																					-27.4675	153.022												Entomophthora chromaphidis
ARSEF		780																				U.S. Dept. of Interior fish hatchery pond # 3, Ithaca,	42.4481	-76.4822							U.S. Dept. of Interior fish hatchery pond # 3, Ithaca,					Entomophthora culicis
ARSEF		387																					47.3775	8.53169												Entomophthora culicis
ARSEF		5811																				KVL garden, Copenhagen, Frederiksberg, Zealand	55.6805	12.5412							KVL garden, Copenhagen, Frederiksberg, Zealand					Entomophthora culicis
ARSEF		6918																				Denmark: Ørslev, Zealand	55.0427	11.9465							Denmark: Ørslev, Zealand					Entomophthora ferdinandii
ARSEF		13514																				Berkeley, Alameda County, CA	37.8722	-122.275							Berkeley, Alameda County, CA					Entomophthora muscae
ARSEF		969																				Riverside, California	33.9699	-117.32							Riverside, California					Entomophthora muscae
ARSEF		2172																				Riverside, California	33.9699	-117.32							Riverside, California					Entomophthora muscae
ARSEF		651																				Keuka Park, New York	42.6157	-77.092							Keuka Park, New York					Entomophthora muscae
ARSEF		454																				Ithaca, New York	42.4491	-76.4722							Ithaca, New York					Entomophthora muscae
ARSEF		556																				Ithaca, New York	42.4491	-76.4722							Ithaca, New York					Entomophthora muscae
ARSEF		2014																				Ithaca, New York	42.4491	-76.4722							Ithaca, New York					Entomophthora muscae
ARSEF		826																				USA: Ithaca, New York	42.4491	-76.4722							USA: Ithaca, New York					Entomophthora muscae
ARSEF		557																				Boyce Thompson Institute, Ithaca, New York	42.447	-76.4675							Boyce Thompson Institute, Ithaca, New York					Entomophthora muscae
ARSEF		803																				119 Middaugh Rd., Brooktondale, New York	42.3815	-76.4128							119 Middaugh Rd., Brooktondale, New York					Entomophthora muscae
ARSEF		7371																				Yellow Barn State Forest, Dryden, New York	42.4539	-76.3376							Yellow Barn State Forest, Dryden, New York					Entomophthora muscae
ARSEF		707																				N Wilding’s greenhouse colony, Rothamsted Experimental Station, Hertfordshire, England	51.8095	-0.354786							N Wilding’s greenhouse colony, Rothamsted Experimental Station, Hertfordshire, England					Entomophthora muscae
ARSEF		2087																				B´ehoust, Yvelines, France	48.8308	1.72148							B´ehoust, Yvelines, France					Entomophthora muscae
ARSEF		2088																				B´ehoust, Yvelines, France	48.8308	1.72148							B´ehoust, Yvelines, France					Entomophthora muscae
ARSEF		2089																				B´ehoust, Yvelines, France	48.8308	1.72148							B´ehoust, Yvelines, France					Entomophthora muscae
ARSEF		2090																				B´ehoust, Yvelines, France	48.8308	1.72148							B´ehoust, Yvelines, France					Entomophthora muscae
ARSEF		2263																				B´ehoust, Yvelines, France	48.8308	1.72148							B´ehoust, Yvelines, France					Entomophthora muscae
ARSEF		2264																				B´ehoust, Yvelines, France	48.8308	1.72148							B´ehoust, Yvelines, France					Entomophthora muscae
ARSEF		2265																				B´ehoust, Yvelines, France	48.8308	1.72148							B´ehoust, Yvelines, France					Entomophthora muscae
ARSEF		2266																				B´ehoust, Yvelines, France	48.8308	1.72148							B´ehoust, Yvelines, France					Entomophthora muscae
ARSEF		2317																				B´ehoust, Yvelines, France	48.8308	1.72148							B´ehoust, Yvelines, France					Entomophthora muscae
ARSEF		392																				Switzerland	46.7986	8.23197	150000						Switzerland					Entomophthora muscae
ARSEF		466																				Switzerland	46.7986	8.23197	150000						Switzerland					Entomophthora muscae
ARSEF		2542																				Denmark: Ribe, Filskov, Jutland	55.8148	9.0298							Denmark: Ribe, Filskov, Jutland					Entomophthora muscae
ARSEF		6274																				Norway: Ski, Akershus	59.7223	10.8362							Norway: Ski, Akershus					Entomophthora muscae
ARSEF		2543																				Denmark: Storkedal, Zeeland	55.4949	11.7278							Denmark: Storkedal, Zeeland					Entomophthora muscae
ARSEF		12524																				N/A	55.4949	11.7278							N/A					Entomophthora muscae
ARSEF		2678																				Denmark: Holmegaards Mose, Zeeland	55.2912	11.8238							Denmark: Holmegaards Mose, Zeeland					Entomophthora muscae
ARSEF		6132																				Denmark: Kirke S˚aby, Zealand	55.6564	11.8599							Denmark: Kirke S˚aby, Zealand					Entomophthora muscae
ARSEF		6133																				Denmark: Kirke S˚aby, Zealand	55.6564	11.8599							Denmark: Kirke S˚aby, Zealand					Entomophthora muscae
ARSEF		6134																				Denmark: Kirke S˚aby, Zealand	55.6564	11.8599							Denmark: Kirke S˚aby, Zealand					Entomophthora muscae
ARSEF		6135																				Denmark: Kirke S˚aby, Zealand	55.6564	11.8599							Denmark: Kirke S˚aby, Zealand					Entomophthora muscae
ARSEF		6136																				Denmark: Kirke S˚aby, Zealand	55.6564	11.8599							Denmark: Kirke S˚aby, Zealand					Entomophthora muscae
ARSEF		6701																				Denmark: Hundested, Zealand	55.9714	11.8827							Denmark: Hundested, Zealand					Entomophthora muscae
ARSEF		6706																				Denmark: Hundested, Zealand	55.9714	11.8827							Denmark: Hundested, Zealand					Entomophthora muscae
ARSEF		6710																				Denmark: Hundested, Zealand	55.9714	11.8827							Denmark: Hundested, Zealand					Entomophthora muscae
ARSEF		5952																				Denmark: Dyssekilde, Hundested, Zealand	55.9848	11.9441							Denmark: Dyssekilde, Hundested, Zealand					Entomophthora muscae
ARSEF		5953																				Denmark: Dyssekilde, Hundested, Zealand	55.9848	11.9441							Denmark: Dyssekilde, Hundested, Zealand					Entomophthora muscae
ARSEF		6711																				Denmark: Ørslev, Zealand	55.0427	11.9465							Denmark: Ørslev, Zealand					Entomophthora muscae
ARSEF		2668																				Denmark: Svanholm, Malm¨ohus	55.8429	11.9645							Denmark: Svanholm, Malm¨ohus					Entomophthora muscae
ARSEF		2665																				Denmark: Roskilde, Zealand	55.6622	12.0321							Denmark: Roskilde, Zealand					Entomophthora muscae
ARSEF		2670																				Denmark: Roskilde, Zealand	55.6622	12.0321							Denmark: Roskilde, Zealand					Entomophthora muscae
ARSEF		2673																				Denmark: Roskilde, Zealand	55.6622	12.0321							Denmark: Roskilde, Zealand					Entomophthora muscae
ARSEF		2674																				Denmark: Roskilde, Zealand	55.6622	12.0321							Denmark: Roskilde, Zealand					Entomophthora muscae
ARSEF		2675																				Denmark: Roskilde, Zealand	55.6622	12.0321							Denmark: Roskilde, Zealand					Entomophthora muscae
ARSEF		6713																				Denmark: Sverkilde, Zealand	55.6622	12.0321							Denmark: Sverkilde, Zealand					Entomophthora muscae
ARSEF		6714																				Denmark: Sverkilde, Zealand	55.6622	12.0321							Denmark: Sverkilde, Zealand					Entomophthora muscae
ARSEF		6715																				Denmark: Sverkilde, Zealand	55.6622	12.0321							Denmark: Sverkilde, Zealand					Entomophthora muscae
ARSEF		6716																				Denmark: Sverkilde, Zealand	55.6622	12.0321							Denmark: Sverkilde, Zealand					Entomophthora muscae
ARSEF		6812																				Denmark: Sverkilde, Zealand	55.6622	12.0321							Denmark: Sverkilde, Zealand					Entomophthora muscae
ARSEF		6124																				Denmark: Sigerslevøster, Zealand	55.8836	12.1283							Denmark: Sigerslevøster, Zealand					Entomophthora muscae
ARSEF		6125																				Denmark: Sigerslevøster, Zealand	55.8836	12.1283							Denmark: Sigerslevøster, Zealand					Entomophthora muscae
ARSEF		6126																				Denmark: Sigerslevøster, Zealand	55.8836	12.1283							Denmark: Sigerslevøster, Zealand					Entomophthora muscae
ARSEF		6127																				Denmark: Sigerslevøster, Zealand	55.8836	12.1283							Denmark: Sigerslevøster, Zealand					Entomophthora muscae
ARSEF		6128																				Denmark: Sigerslevøster, Zealand	55.8836	12.1283							Denmark: Sigerslevøster, Zealand					Entomophthora muscae
ARSEF		6129																				Denmark: Sigerslevøster, Zealand	55.8836	12.1283							Denmark: Sigerslevøster, Zealand					Entomophthora muscae
ARSEF		6130																				Denmark: Sigerslevøster, Zealand	55.8836	12.1283							Denmark: Sigerslevøster, Zealand					Entomophthora muscae
ARSEF		6131																				Denmark: Sigerslevøster, Zealand	55.8836	12.1283							Denmark: Sigerslevøster, Zealand					Entomophthora muscae
ARSEF		13376																				Denmark: Birkedal farm cow stable, Slangerup, Zealand	55.8356	12.1544							Denmark: Birkedal farm cow stable, Slangerup, Zealand					Entomophthora muscae
ARSEF		6140																				Denmark: Skævinge, Zealand	55.916	12.158							Denmark: Skævinge, Zealand					Entomophthora muscae
ARSEF		6141																				Denmark: Skævinge, Zealand	55.916	12.158							Denmark: Skævinge, Zealand					Entomophthora muscae
ARSEF		6165																				Denmark: Skævinge, Zealand	55.916	12.158							Denmark: Skævinge, Zealand					Entomophthora muscae
ARSEF		4786																				Denmark: Hegnstrup, Slangerup, Zealand	55.8404	12.2126							Denmark: Hegnstrup, Slangerup, Zealand					Entomophthora muscae
ARSEF		4787																				Denmark: Hegnstrup, Slangerup, Zealand	55.8404	12.2126							Denmark: Hegnstrup, Slangerup, Zealand					Entomophthora muscae
ARSEF		4788																				Denmark: Hegnstrup, Slangerup, Zealand	55.8404	12.2126							Denmark: Hegnstrup, Slangerup, Zealand					Entomophthora muscae
ARSEF		4789																				Denmark: Hegnstrup, Slangerup, Zealand	55.8404	12.2126							Denmark: Hegnstrup, Slangerup, Zealand					Entomophthora muscae
ARSEF		4790																				Denmark: Hegnstrup, Slangerup, Zealand	55.8404	12.2126							Denmark: Hegnstrup, Slangerup, Zealand					Entomophthora muscae
ARSEF		6707																				Denmark: Hegnstrup, Slangerup, Zealand	55.8404	12.2126							Denmark: Hegnstrup, Slangerup, Zealand					Entomophthora muscae
ARSEF		6708																				Denmark: Hegnstrup, Slangerup, Zealand	55.8404	12.2126							Denmark: Hegnstrup, Slangerup, Zealand					Entomophthora muscae
ARSEF		6712																				Denmark: Hegnstrup, Slangerup, Zealand	55.8404	12.2126							Denmark: Hegnstrup, Slangerup, Zealand					Entomophthora muscae
ARSEF		6717																				Denmark: Hegnstrup, Slangerup, Zealand	55.8404	12.2126							Denmark: Hegnstrup, Slangerup, Zealand					Entomophthora muscae
ARSEF		6811																				Denmark: Hegnstrup, Slangerup, Zealand	55.8404	12.2126							Denmark: Hegnstrup, Slangerup, Zealand					Entomophthora muscae
ARSEF		6814																				Denmark: Hegnstrup, Slangerup, Zealand	55.8404	12.2126							Denmark: Hegnstrup, Slangerup, Zealand					Entomophthora muscae
ARSEF		6709																				Denmark: Sengeløse, Zealand	55.6825	12.2471							Denmark: Sengeløse, Zealand					Entomophthora muscae
ARSEF		6815																				Denmark: Sengeløse, Zealand	55.6825	12.2471							Denmark: Sengeløse, Zealand					Entomophthora muscae
ARSEF		6518																				Denmark: Sengeløse, Zealand	55.6825	12.2471							Denmark: Sengeløse, Zealand					Entomophthora muscae
ARSEF		6821																				Denmark: Sengeløse, Zealand	55.6825	12.2471							Denmark: Sengeløse, Zealand					Entomophthora muscae
ARSEF		6813																				Denmark: Knardrup, Zealand	55.7736	12.2893							Denmark: Knardrup, Zealand					Entomophthora muscae
ARSEF		6121																				Denmark: Nordtoftedal, Farum, Zealand	55.814	12.3557							Denmark: Nordtoftedal, Farum, Zealand					Entomophthora muscae
ARSEF		6122																				Denmark: Nordtoftedal, Farum, Zealand	55.814	12.3557							Denmark: Nordtoftedal, Farum, Zealand					Entomophthora muscae
ARSEF		6123																				Denmark: Nordtoftedal, Farum, Zealand	55.814	12.3557							Denmark: Nordtoftedal, Farum, Zealand					Entomophthora muscae
ARSEF		6164																				Denmark: Nordtoftedal, Farum, Zealand	55.814	12.3557							Denmark: Nordtoftedal, Farum, Zealand					Entomophthora muscae
ARSEF		5954																				Denmark: Amager, Zealand	55.6144	12.6045							Denmark: Amager, Zealand					Entomophthora muscae
ARSEF		16																				India	22.3511	78.6677	1500000						India					Entomophthora muscae
ARSEF		3074																				Prattsburg, New York	42.5245	-77.2892							Prattsburg, New York					Entomophthora muscae
ARSEF		6251																				Denmark: in garden, Hundested, Zealand	55.9714	11.8827							Denmark: in garden, Hundested, Zealand					Entomophthora planchoniana
ARSEF		6252																				Denmark: in garden, Hundested, Zealand	55.9714	11.8827							Denmark: in garden, Hundested, Zealand					Entomophthora planchoniana
ARSEF		6704																				Denmark: Tuse Næs, Zealand	55.7431	11.7116							Denmark: Tuse Næs, Zealand					Entomophthora scatophagae
ARSEF		6705																				Denmark: Tuse Næs, Zealand	55.7431	11.7116							Denmark: Tuse Næs, Zealand					Entomophthora scatophagae
ARSEF		4791																				Riverside, California	33.9699	-117.32							Riverside, California					Entomophthora schizophorae
ARSEF		5348																				Seward, Nebraska	40.903	-97.0962							Seward, Nebraska					Entomophthora schizophorae
ARSEF		2540																				Denmark: Strandholm, F˚arevejle, Vestsjælland	55.8053	11.4427							Denmark: Strandholm, F˚arevejle, Vestsjælland					Entomophthora schizophorae
ARSEF		2541																				Denmark: Strandholm, F˚arevejle, Vestsjælland	55.8053	11.4427							Denmark: Strandholm, F˚arevejle, Vestsjælland					Entomophthora schizophorae
ARSEF		2667																				Denmark: Strandholm, F˚arevejle, Vestsjælland	55.8053	11.4427							Denmark: Strandholm, F˚arevejle, Vestsjælland					Entomophthora schizophorae
ARSEF		12523																				N/A	55.4949	11.7278							N/A					Entomophthora schizophorae
ARSEF		6703																				Denmark: Hundested, Zealand	55.9714	11.8827							Denmark: Hundested, Zealand					Entomophthora schizophorae
ARSEF		6816																				Denmark: Hundested, Zealand	55.9714	11.8827							Denmark: Hundested, Zealand					Entomophthora schizophorae
ARSEF		6817																				Denmark: Hundested, Zealand	55.9714	11.8827							Denmark: Hundested, Zealand					Entomophthora schizophorae
ARSEF		6137																				Denmark: Roskilde, Zealand	55.6622	12.0321							Denmark: Roskilde, Zealand					Entomophthora schizophorae
ARSEF		6138																				Denmark: Roskilde, Zealand	55.6622	12.0321							Denmark: Roskilde, Zealand					Entomophthora schizophorae
ARSEF		6139																				Denmark: Roskilde, Zealand	55.6622	12.0321							Denmark: Roskilde, Zealand					Entomophthora schizophorae
ARSEF		6142																				Denmark: Annisse, Zealand	55.9808	12.1726							Denmark: Annisse, Zealand					Entomophthora schizophorae
ARSEF		6143																				Denmark: Annisse, Zealand	55.9808	12.1726							Denmark: Annisse, Zealand					Entomophthora schizophorae
ARSEF		6819																				Denmark: Kalø, Jutland	56.2749	10.4672							Denmark: Kalø, Jutland					Entomophthora syrphi
ARSEF		6820																				Denmark: Kalø, Jutland	56.2749	10.4672							Denmark: Kalø, Jutland					Entomophthora syrphi
ARSEF		5955																				Denmark: Zealand	55.4949	11.7278							Denmark: Zealand					Entomophthora syrphi
ARSEF		6702																				Denmark: Hegnstrup, Slangerup, Zealand	55.8404	12.2126							Denmark: Hegnstrup, Slangerup, Zealand					Entomophthora syrphi
ARSEF		5868																				Institut f¨ur Pflanzenschutz im Gartenbau, Braunschweig, Braunschweig	52.271	10.5915							Institut f¨ur Pflanzenschutz im Gartenbau, Braunschweig, Braunschweig					Entomophthora thripidum
ARSEF		6517																				Institut f¨ur Pflanzenschutz im Gartenbau, Braunschweig, Braunschweig	52.271	10.5915							Institut f¨ur Pflanzenschutz im Gartenbau, Braunschweig, Braunschweig					Entomophthora thripidum
ARSEF		6518																				Institut f¨ur Pflanzenschutz im Gartenbau, Braunschweig, Braunschweig	52.271	10.5915							Institut f¨ur Pflanzenschutz im Gartenbau, Braunschweig, Braunschweig					Entomophthora thripidum
ARSEF		6519																				Institut f¨ur Pflanzenschutz im Gartenbau, Braunschweig, Braunschweig	52.271	10.5915							Institut f¨ur Pflanzenschutz im Gartenbau, Braunschweig, Braunschweig					Entomophthora thripidum
ARSEF		6520																				Institut f¨ur Pflanzenschutz im Gartenbau, Braunschweig, Braunschweig	52.271	10.5915							Institut f¨ur Pflanzenschutz im Gartenbau, Braunschweig, Braunschweig					Entomophthora thripidum
ARSEF		6521																				Institut f¨ur Pflanzenschutz im Gartenbau, Braunschweig, Braunschweig	52.271	10.5915							Institut f¨ur Pflanzenschutz im Gartenbau, Braunschweig, Braunschweig					Entomophthora thripidum
ARSEF		6522																				Institut f¨ur Pflanzenschutz im Gartenbau, Braunschweig, Braunschweig	52.271	10.5915							Institut f¨ur Pflanzenschutz im Gartenbau, Braunschweig, Braunschweig					Entomophthora thripidum
ARSEF		6525																				Institut f¨ur Pflanzenschutz im Gartenbau, Braunschweig, Braunschweig	52.271	10.5915							Institut f¨ur Pflanzenschutz im Gartenbau, Braunschweig, Braunschweig					Entomophthora thripidum
GBIF-AMNH-Fungi					2003-06-23T00:00:00																		65.646	-18.079								IS	Nordur-Island			Entomophthora muscae
GBIF-ARAN-Fungi		ARAN:Fungi:3444			2016-04-17T00:00:00																		43.3037	-2.22681	100							ES	Gipuzkoa			Entomophthora muscae
GBIF-ArtDatabanken-Artportalen		urn:lsid:artportalen.se:Sighting:62771904			2016-12-25T00:00:00																		58.3306	11.79	50							SE				Entomophthora muscae
GBIF-ArtDatabanken-Artportalen		urn:lsid:artportalen.se:Sighting:79302992			2019-08-05T14:27:00																		57.7178	11.9249	100							SE				Entomophthora muscae
GBIF-ArtDatabanken-Artportalen		urn:lsid:artportalen.se:Sighting:17071108			1994-09-11T00:00:00																		57.7253	11.9355	50							SE				Entomophthora muscae
GBIF-ArtDatabanken-Artportalen		urn:lsid:artportalen.se:Sighting:78784466			2019-07-06T00:00:00																		56.049	12.7343	10							SE				Entomophthora muscae
GBIF-ArtDatabanken-Artportalen		urn:lsid:artportalen.se:Sighting:68053429			2017-07-13T00:00:00																		57.8865	13.2204	200							SE				Entomophthora muscae
GBIF-ArtDatabanken-Artportalen		urn:lsid:artportalen.se:Sighting:64581857			2017-03-25T00:00:00																		57.8113	14.2751	25							SE				Entomophthora muscae
GBIF-ArtDatabanken-Artportalen		urn:lsid:artportalen.se:Sighting:61996458			2016-10-29T00:00:00																		57.8113	14.2751	25							SE				Entomophthora muscae
GBIF-ArtDatabanken-Artportalen		urn:lsid:artportalen.se:Sighting:80995630			2019-11-21T15:00:00																		57.7705	14.3104	31							SE				Entomophthora muscae
GBIF-ArtDatabanken-Artportalen		urn:lsid:artportalen.se:Sighting:72469805			2018-07-14T00:00:00																		60.7539	14.8449	250							SE				Entomophthora muscae
GBIF-ArtDatabanken-Artportalen		urn:lsid:artportalen.se:Sighting:15923605			2014-05-25T00:00:00																		60.4948	14.8496	500							SE				Entomophthora muscae
GBIF-ArtDatabanken-Artportalen		urn:lsid:artportalen.se:Sighting:80823250			2019-11-09T11:30:00																		59.4568	14.8915	50							SE				Entomophthora muscae
GBIF-ArtDatabanken-Artportalen		urn:lsid:artportalen.se:Sighting:61544615			2016-09-25T13:00:00																		59.5202	14.9853	100							SE				Entomophthora muscae
GBIF-ArtDatabanken-Artportalen		urn:lsid:artportalen.se:Sighting:68513262			2017-07-24T00:00:00																		60.4427	16.4407	100							SE				Entomophthora muscae
GBIF-ArtDatabanken-Artportalen		urn:lsid:artportalen.se:Sighting:72330159			2018-06-10T00:00:00																		56.3387	16.5286	500							SE				Entomophthora muscae
GBIF-ArtDatabanken-Artportalen		urn:lsid:artportalen.se:Sighting:54491475			2015-07-21T00:00:00																		56.3716	16.5374	25							SE				Entomophthora muscae
GBIF-ArtDatabanken-Artportalen		urn:lsid:artportalen.se:Sighting:17009381			2015-01-08T00:00:00																		56.3716	16.5374	25							SE				Entomophthora muscae
GBIF-ArtDatabanken-Artportalen		urn:lsid:artportalen.se:Sighting:62286208			2016-10-03T00:00:00																		59.1009	16.5656	100							SE				Entomophthora muscae
GBIF-ArtDatabanken-Artportalen		urn:lsid:artportalen.se:Sighting:62608886			2016-07-22T00:00:00																		67.3244	16.7702	150							SE				Entomophthora muscae
GBIF-ArtDatabanken-Artportalen		urn:lsid:artportalen.se:Sighting:62009509			2016-07-22T00:00:00																		57.1839	16.9384	397							SE				Entomophthora muscae
GBIF-ArtDatabanken-Artportalen		urn:lsid:artportalen.se:Sighting:61610460			2016-10-02T00:00:00																		61.9901	17.0268	139							SE				Entomophthora muscae
GBIF-ArtDatabanken-Artportalen		urn:lsid:artportalen.se:Sighting:16896885			2007-08-15T00:00:00																		59.7666	17.0596	100							SE				Entomophthora muscae
GBIF-ArtDatabanken-Artportalen		urn:lsid:artportalen.se:Sighting:64963989			1984-09-16T00:00:00																		59.6641	17.3939	750							SE				Entomophthora muscae
GBIF-ArtDatabanken-Artportalen		urn:lsid:artportalen.se:Sighting:60425192			2016-07-04T00:00:00																		59.7433	17.7816	50							SE				Entomophthora muscae
GBIF-ArtDatabanken-Artportalen		urn:lsid:artportalen.se:Sighting:56344268			2016-01-04T00:00:00																		57.6158	18.2823	25							SE				Entomophthora muscae
GBIF-ArtDatabanken-Artportalen		urn:lsid:artportalen.se:Sighting:56094739			2015-12-11T00:00:00																		57.6161	18.2827	10							SE				Entomophthora muscae
GBIF-ArtDatabanken-Artportalen		urn:lsid:artportalen.se:Sighting:55505665			2010-06-01T00:00:00																		60.1933	18.5114	100							SE				Entomophthora muscae
GBIF-ArtDatabanken-Artportalen		urn:lsid:artportalen.se:Sighting:55505663			2008-07-08T00:00:00																		60.1933	18.5114	100							SE				Entomophthora muscae
GBIF-ArtDatabanken-Artportalen		urn:lsid:artportalen.se:Sighting:66852618			2017-07-22T00:00:00																		59.2756	18.7765	249							SE				Entomophthora muscae
GBIF-ArtDatabanken-Artportalen		urn:lsid:artportalen.se:Sighting:78491136			2019-06-18T21:00:00																		63.8686	20.3208	100							SE				Entomophthora muscae
GBIF-ArtDatabanken-Artportalen		urn:lsid:artportalen.se:Sighting:83079472			2020-03-24T00:00:00																		59.2513	18.1757	50							SE				Entomophthora schizophorae
GBIF-British Mycological Society-no key		bb27f805-0bff-430a-9885-7ecbb65d07ca			1982-09-01T00:00:00																		50.7411	-3.77293	10000							GB	England			Entomophthora culicis
GBIF-British Mycological Society-no key		ab2d2a0a-e9ba-4019-9826-1fd618ea3dd6			1978-08-14T00:00:00																		52.6041	1.0259	10000							GB	England			Entomophthora culicis
GBIF-British Mycological Society-no key		b1783b24-d75e-4e54-9fe9-d87543a5e8e4			1982-09-14T00:00:00																		52.5962	1.32073	10000							GB	England			Entomophthora culicis
GBIF-British Mycological Society-no key		fd4a6a4b-000f-4ca4-98ba-e8b4b5f36ffc			1982-09-14T00:00:00																		52.5962	1.32073	10000							GB	England			Entomophthora culicis
GBIF-British Mycological Society-no key		9e267610-d824-4bad-ab9e-66b791e5414f			1931-09-11T00:00:00																		54.4282	-6.07469	10000							GB	Northern Ireland			Entomophthora muscae
GBIF-British Mycological Society-no key		12f596af-97ba-4341-9640-1f62c4a31dbb			1983-07-01T00:00:00																		54.8745	-5.89766	10000							GB	Northern Ireland			Entomophthora muscae
GBIF-British Mycological Society-no key		870fd27a-97b7-4d50-9dbf-4e7267fc24db			1964-09-01T00:00:00																		56.1256	-4.33425	10000							GB	Scotland			Entomophthora muscae
GBIF-British Mycological Society-no key		abd6cd91-36b8-43fa-b613-b92b94e3be14			1950-09-16T00:00:00																		53.1595	-4.31974	10000							GB	Wales			Entomophthora muscae
GBIF-British Mycological Society-no key		8483a08a-40b3-4f23-8ae4-dbbe7666beee			1981-09-16T00:00:00																		53.1595	-4.31974	10000							GB	Wales			Entomophthora muscae
GBIF-British Mycological Society-no key		e408c02c-081c-49b1-91c9-c5a20a0e8fcc			1981-09-16T00:00:00																		53.1595	-4.31974	10000							GB	Wales			Entomophthora muscae
GBIF-British Mycological Society-no key		69ee10d0-c093-459a-a2fc-1dd824b46175			1950-09-16T00:00:00																		53.1595	-4.31974	10000							GB	Wales			Entomophthora muscae
GBIF-British Mycological Society-no key		0a8f3fc9-5e0d-4287-89d6-c1ebd7e1079e			1950-09-16T00:00:00																		53.1595	-4.31974	10000							GB	Wales			Entomophthora muscae
GBIF-British Mycological Society-no key		a1397cfd-b4d6-48c8-a952-0c74366828e5			1993-09-13T00:00:00																		54.8687	-4.26102	10000							GB	Scotland			Entomophthora muscae
GBIF-British Mycological Society-no key		20b79a47-ca97-4136-a81e-f4d0d6b94635			1982-09-11T00:00:00																		50.5591	-3.90728	10000							GB	England			Entomophthora muscae
GBIF-British Mycological Society-no key		87e65d83-53ee-4480-bf8c-bfc7c16d27d6			1988-09-10T00:00:00																		53.2572	-3.87526	10000							GB	Wales			Entomophthora muscae
GBIF-British Mycological Society-no key		636ebc4f-8f1c-477d-bef8-e7414790afa8			1982-09-01T00:00:00																		50.7411	-3.77293	10000							GB	England			Entomophthora muscae
GBIF-British Mycological Society-no key		3e9f962a-e6d6-4e5b-9221-464bbf30bc57			2002-09-15T00:00:00																		50.5613	-3.76617	10000							GB	England			Entomophthora muscae
GBIF-British Mycological Society-no key		3f57a8c1-65df-4cac-ba9e-ec3fb9aff4ed			1994-09-18T00:00:00																		51.7338	-3.52188	10000							GB	Wales			Entomophthora muscae
GBIF-British Mycological Society-no key		ab37b28f-39c2-4e15-8a99-0c8c93fe3ea1			1978-09-01T00:00:00																		50.6552	-3.48674	10000							GB	England			Entomophthora muscae
GBIF-British Mycological Society-no key		1d46b26f-0763-4078-8ac5-b811312789c0			1982-09-12T00:00:00																		50.6569	-3.34532	10000							GB	England			Entomophthora muscae
GBIF-British Mycological Society-no key		542936ae-4ef6-4238-a614-656fb1464b03			1985-09-08T00:00:00																		53.1768	-3.12359	10000							GB	Wales			Entomophthora muscae
GBIF-British Mycological Society-no key		5c078134-2d4b-4b6a-80a3-2833b0405f2c			1993-07-27T00:00:00																		52.8173	-3.1143	10000							GB	England			Entomophthora muscae
GBIF-British Mycological Society-no key		496d3bf2-a8b8-4dc5-953b-a2adef258200			1993-07-27T00:00:00																		52.8173	-3.1143	10000							GB	England			Entomophthora muscae
GBIF-British Mycological Society-no key		abb492e9-a789-4dd3-887b-2747fc45143f			1985-09-05T00:00:00																		52.9984	-2.96995	10000							GB	Wales			Entomophthora muscae
GBIF-British Mycological Society-no key		46b98274-ad6c-4639-8cb3-12b5b5a3dd8a			1991-08-14T00:00:00																		52.2804	-2.80761	10000							GB	England			Entomophthora muscae
GBIF-British Mycological Society-no key		f9e45189-a693-4ae0-b3d2-eef165a8fbee			1937-09-23T00:00:00																		52.3712	-2.66238	10000							GB	England			Entomophthora muscae
GBIF-British Mycological Society-no key		b0409d98-8439-4a6b-b582-4afc00e10c49			1800-01-01T00:00:00																		52.0116	-2.65706	10000							GB	England			Entomophthora muscae
GBIF-British Mycological Society-no key		93dcef54-5f1b-4572-aef1-17e2a7d51385			2000-07-28T00:00:00																		53.6303	-2.53073	10000							GB	England			Entomophthora muscae
GBIF-British Mycological Society-no key		f5accc3b-8b10-47e2-aac0-c47c687e9443			1990-09-08T00:00:00																		53.6303	-2.53073	10000							GB	England			Entomophthora muscae
GBIF-British Mycological Society-no key		3a7a95e3-969f-4849-8cb7-ffbcc64ac6f0			1800-01-01T00:00:00																		52.1022	-2.51239	10000							GB	England			Entomophthora muscae
GBIF-British Mycological Society-no key		21a9522f-6445-4f3c-8a0d-0adef3d26120			1977-09-01T00:00:00																		51.8325	-2.50933	10000							GB	England			Entomophthora muscae
GBIF-British Mycological Society-no key		5ae4708b-f24a-4b39-be4d-8d2200fb7949			1934-09-19T00:00:00																		54.0803	-2.38361	10000							GB	England			Entomophthora muscae
GBIF-British Mycological Society-no key		a1e1eef0-bef8-41d2-80a3-1a44436a74ba			2001-01-01T00:00:00																		52.4624	-2.36938	10000							GB	England			Entomophthora muscae
GBIF-British Mycological Society-no key		76bb4bec-e993-4807-a4e8-887b76e86b0c			1912-05-28T00:00:00																		52.2826	-2.36789	10000							GB	England			Entomophthora muscae
GBIF-British Mycological Society-no key		89055997-8c22-4040-a8c1-ed70d40fb670			1989-06-01T00:00:00																		51.7435	-2.21865	10000							GB	England			Entomophthora muscae
GBIF-British Mycological Society-no key		691c0905-5941-4ec5-9a3d-eb11d3d678ef			1931-09-12T00:00:00																		54.0809	-2.07792	10000							GB	England			Entomophthora muscae
GBIF-British Mycological Society-no key		4aba831c-5336-4f58-879f-6e3689b9d17b			1996-09-02T00:00:00																		53.7214	-2.07725	10000							GB	England			Entomophthora muscae
GBIF-British Mycological Society-no key		6297da8c-f57e-43f0-acc9-a0fe309176b7			1996-09-02T00:00:00																		53.7214	-2.07725	10000							GB	England			Entomophthora muscae
GBIF-British Mycological Society-no key		57495fef-d94e-4ab8-8aff-c47e3ec9255c			1989-06-03T00:00:00																		51.7437	-2.07382	10000							GB	England			Entomophthora muscae
GBIF-British Mycological Society-no key		fe3ec419-cfde-48fc-a11e-a03984f65a59			1911-07-17T00:00:00																		53.991	-1.92523	10000							GB	England			Entomophthora muscae
GBIF-British Mycological Society-no key		ec453a41-85b9-4b76-80d8-114f7ce48cf0			1910-08-01T00:00:00																		53.991	-1.92523	10000							GB	England			Entomophthora muscae
GBIF-British Mycological Society-no key		49ad0af5-e00a-4181-98e2-5ed0cf528256			1931-09-11T00:00:00																		54.0809	-1.92507	10000							GB	England			Entomophthora muscae
GBIF-British Mycological Society-no key		591083f3-5327-4da8-ad3f-55919d145a67			1967-09-01T00:00:00																		52.193	-1.78198	10000							GB	England			Entomophthora muscae
GBIF-British Mycological Society-no key		8036d583-e784-4697-9558-1f9aa2d90394			1967-09-01T00:00:00																		52.193	-1.78198	10000							GB	England			Entomophthora muscae
GBIF-British Mycological Society-no key		0e44aa16-43fd-4aac-9c27-a55d591f26ba			1967-10-01T00:00:00																		52.193	-1.78198	10000							GB	England			Entomophthora muscae
GBIF-British Mycological Society-no key		8d6286ad-a457-4bc0-b488-a0c840664116			1998-08-14T00:00:00																		53.6313	-1.77465	10000							GB	England			Entomophthora muscae
GBIF-British Mycological Society-no key		36c22a96-3474-402d-a0ca-bbc5233798a5			1919-09-26T00:00:00																		53.1815	-1.62737	10000							GB	England			Entomophthora muscae
GBIF-British Mycological Society-no key		ed6cca81-304c-47cd-85f4-3d848bb6b61e			1990-01-01T00:00:00																		53.2714	-1.62659	10000							GB	England			Entomophthora muscae
GBIF-British Mycological Society-no key		0814b5af-4e28-4e33-b6c6-c7f12d9180e3			1982-09-18T00:00:00																		53.9006	-1.62101	10000							GB	England			Entomophthora muscae
GBIF-British Mycological Society-no key		fee30832-90c3-4980-96a8-632769a985c2			1933-08-05T00:00:00																		54.0803	-1.61938	10000							GB	England			Entomophthora muscae
GBIF-British Mycological Society-no key		2ccf3194-241e-4870-9f33-0b707cc728e4			1990-08-07T00:00:00																		50.8435	-1.50426	10000							GB	England			Entomophthora muscae
GBIF-British Mycological Society-no key		c6d3d504-fe25-4cc1-824a-e7aecd74a554			1991-03-21T00:00:00																		50.8435	-1.50426	10000							GB	England			Entomophthora muscae
GBIF-British Mycological Society-no key		853f42fc-b3d3-4c85-81aa-6bdca126d4be			1969-09-13T00:00:00																		51.8325	-1.49348	10000							GB	England			Entomophthora muscae
GBIF-British Mycological Society-no key		1817d73a-fbb4-4ed3-9596-ea279e9671cc			1988-08-28T00:00:00																		52.1921	-1.48941	10000							GB	England			Entomophthora muscae
GBIF-British Mycological Society-no key		fc780108-5f40-42be-a503-922940bfe4dd			1988-08-13T00:00:00																		52.1015	-1.34445	10000							GB	England			Entomophthora muscae
GBIF-British Mycological Society-no key		dfc97dee-eec1-4d48-bd3f-e3860a337448			1988-08-13T00:00:00																		52.1015	-1.34445	10000							GB	England			Entomophthora muscae
GBIF-British Mycological Society-no key		bba6941c-65f2-4d47-89ca-f32c8a17add5			1987-10-02T00:00:00																		53.36	-1.3253	10000							GB	England			Entomophthora muscae
GBIF-British Mycological Society-no key		794c25ce-50e1-41e6-bcdd-a4661372fb25			1986-08-07T00:00:00																		53.4498	-1.32388	10000							GB	England			Entomophthora muscae
GBIF-British Mycological Society-no key		c71e4258-2b02-46a5-958e-8d8b459b6000			1997-07-12T00:00:00																		51.3814	-1.21109	10000							GB	England			Entomophthora muscae
GBIF-British Mycological Society-no key		88444e46-a64c-4673-b826-e2d1b0d29b52			1987-08-19T00:00:00																		53.359	-1.17506	10000							GB	England			Entomophthora muscae
GBIF-British Mycological Society-no key		7f411402-d5c8-45e7-8f75-987cf6dff938			1987-06-08T00:00:00																		53.359	-1.17506	10000							GB	England			Entomophthora muscae
GBIF-British Mycological Society-no key		1cf541fb-fe0f-425b-8a25-32879860ff0e			1989-08-13T00:00:00																		53.359	-1.17506	10000							GB	England			Entomophthora muscae
GBIF-British Mycological Society-no key		06a5a1ab-2be4-489f-ab4a-e123a3b6bbfc			1940-06-15T00:00:00																		53.8072	-1.01443	10000							GB	England			Entomophthora muscae
GBIF-British Mycological Society-no key		f03b52a6-0d6c-440b-86cb-2687a85611df			1991-09-06T00:00:00																		52.1882	-0.90434	10000							GB	England			Entomophthora muscae
GBIF-British Mycological Society-no key		b993e205-83cd-4043-899e-95935350908e			1937-09-05T00:00:00																		53.8958	-0.86017	10000							GB	England			Entomophthora muscae
GBIF-British Mycological Society-no key		bb092c9c-9758-467f-b524-e165766c71ab			1988-09-06T00:00:00																		52.2766	-0.75559	10000							GB	England			Entomophthora muscae
GBIF-British Mycological Society-no key		e928b1dd-ab3c-44ab-929a-66fbc81b2ab9			1988-08-21T00:00:00																		52.2766	-0.75559	10000							GB	England			Entomophthora muscae
GBIF-British Mycological Society-no key		05001383-b8ad-4cdb-8e3c-f48dd3aa28ca			1955-07-01T00:00:00																		52.9956	-0.73502	10000							GB	England			Entomophthora muscae
GBIF-British Mycological Society-no key		f94beca2-ea36-4243-9aef-9cb2ba5e4a2d			1930-07-05T00:00:00																		53.8044	-0.7108	10000							GB	England			Entomophthora muscae
GBIF-British Mycological Society-no key		1beb556e-e224-4d90-b4fe-f1fd8bf903b2			1993-07-17T00:00:00																		53.0838	-0.58313	10000							GB	England			Entomophthora muscae
GBIF-British Mycological Society-no key		9c67b9f1-9519-4dd7-93c2-7e6c3b4b97ee			1990-10-21T00:00:00																		53.1736	-0.58017	10000							GB	England			Entomophthora muscae
GBIF-British Mycological Society-no key		faba0719-ddcc-4c2b-9f31-14f69d74530f			1978-06-17T00:00:00																		53.6229	-0.56514	10000							GB	England			Entomophthora muscae
GBIF-British Mycological Society-no key		987806a7-93d7-4bcd-92aa-d5d1fd0c1b83			1934-05-01T00:00:00																		50.9249	-0.50742	10000							GB	England			Entomophthora muscae
GBIF-British Mycological Society-no key		7a3497b9-3280-4ebe-b0af-b67ce627ddea			1986-09-11T00:00:00																		52.8123	-0.4436	10000							GB	England			Entomophthora muscae
GBIF-British Mycological Society-no key		0a7e0d02-e3aa-43d6-a9ca-6e0267a5fc8a			1986-09-11T00:00:00																		52.8123	-0.4436	10000							GB	England			Entomophthora muscae
GBIF-British Mycological Society-no key		3aedf3cc-a553-46ab-bddf-4054a6a6fe83			1986-09-11T00:00:00																		52.8123	-0.4436	10000							GB	England			Entomophthora muscae
GBIF-British Mycological Society-no key		9c63366d-e51a-43da-92c7-7f0d5a5455b9			1986-09-11T00:00:00																		52.8123	-0.4436	10000							GB	England			Entomophthora muscae
GBIF-British Mycological Society-no key		0621c7e6-cf6c-4904-8e65-571919df3acb			1985-06-16T00:00:00																		52.8123	-0.4436	10000							GB	England			Entomophthora muscae
GBIF-British Mycological Society-no key		a0dd6ad8-c138-47c9-9222-aaceda0b82af			1985-06-16T00:00:00																		52.8123	-0.4436	10000							GB	England			Entomophthora muscae
GBIF-British Mycological Society-no key		595d2430-8fcf-47f6-83d0-fe2a6789bed9			1900-09-20T00:00:00																		51.3724	-0.34924	10000							GB	England			Entomophthora muscae
GBIF-British Mycological Society-no key		21e43c72-4066-4c28-b612-3f4e0402e5f8			1995-09-02T00:00:00																		51.3724	-0.34924	10000							GB	England			Entomophthora muscae
GBIF-British Mycological Society-no key		d6d3f72d-2412-4119-bb60-b4ac5233a24c			1999-07-25T00:00:00																		51.3724	-0.34924	10000							GB	England			Entomophthora muscae
GBIF-British Mycological Society-no key		544d42e6-4089-4c36-b038-9a3c9a8a7655			1996-05-15T00:00:00																		51.4623	-0.346	10000							GB	England			Entomophthora muscae
GBIF-British Mycological Society-no key		a3a064c2-9218-459c-b2b4-9a5817c7ad7d			2002-07-17T00:00:00																		53.1697	-0.28109	10000							GB	England			Entomophthora muscae
GBIF-British Mycological Society-no key		1854699e-7971-47e0-9ab2-0756c50dba7a			1972-07-29T00:00:00																		53.2595	-0.27749	10000							GB	England			Entomophthora muscae
GBIF-British Mycological Society-no key		e5796cee-6051-4f78-9815-c7c470e1dd4b			1993-09-05T00:00:00																		53.2595	-0.27749	10000							GB	England			Entomophthora muscae
GBIF-British Mycological Society-no key		bf4f31c2-b15a-4e7a-8ddc-79a203871ca1			1986-09-16T00:00:00																		53.3494	-0.27387	10000							GB	England			Entomophthora muscae
GBIF-British Mycological Society-no key		83322995-ae97-419d-b273-6a14692a4ab0			1986-09-14T00:00:00																		53.3494	-0.27387	10000							GB	England			Entomophthora muscae
GBIF-British Mycological Society-no key		8d2bd702-725a-40fc-9e84-6d96437de47a			1931-07-01T00:00:00																		53.8884	-0.25173	10000							GB	England			Entomophthora muscae
GBIF-British Mycological Society-no key		73c68af5-b1db-42dc-a842-33b631cf8dc6			1902-01-01T00:00:00																		53.8884	-0.25173	10000							GB	England			Entomophthora muscae
GBIF-British Mycological Society-no key		5191fde3-d8c5-4f34-bccd-dd1aefe685c1			1979-09-01T00:00:00																		51.0108	-0.21956	10000							GB	England			Entomophthora muscae
GBIF-British Mycological Society-no key		b7ce4c1f-9b00-4021-af71-f6bef3cf5f0e			1986-09-13T00:00:00																		53.1675	-0.13157	10000							GB	England			Entomophthora muscae
GBIF-British Mycological Society-no key		7c90f475-6999-4a96-a54e-1c5ff740e4ca			1950-06-01T00:00:00																		53.1675	-0.13157	10000							GB	England			Entomophthora muscae
GBIF-British Mycological Society-no key		7ab41871-ac4d-48e7-b532-eda3cec745ce			1972-06-24T00:00:00																		53.3471	-0.12372	10000							GB	England			Entomophthora muscae
GBIF-British Mycological Society-no key		eb8d25c5-91f0-4e6e-9baf-218056270036			1931-07-01T00:00:00																		53.7963	-0.10373	10000							GB	England			Entomophthora muscae
GBIF-British Mycological Society-no key		a9a4aed9-8b6a-4cd1-93a5-d5e64b394eae			1994-06-05T00:00:00																		52.8031	0.14948	10000							GB	England			Entomophthora muscae
GBIF-British Mycological Society-no key		19774a13-3f98-4b36-a5c9-427c4cd7b2e1			1983-07-01T00:00:00																		53.1624	0.16739	10000							GB	England			Entomophthora muscae
GBIF-British Mycological Society-no key		4f074a9a-19b9-416e-bc14-f6752b485fc5			1978-06-24T00:00:00																		53.4318	0.18108	10000							GB	England			Entomophthora muscae
GBIF-British Mycological Society-no key		f2590dc2-d53d-45cf-a7f2-124c1f3c54ee			1937-07-19T00:00:00																		52.8003	0.29769	10000							GB	England			Entomophthora muscae
GBIF-British Mycological Society-no key		0024ee7b-3344-43b0-b8bd-a58a78d27ab0			1986-09-12T00:00:00																		53.0697	0.31201	10000							GB	England			Entomophthora muscae
GBIF-British Mycological Society-no key		9b1344d7-9177-43ec-b430-fe8cc36c7d2e			1986-09-10T00:00:00																		53.0697	0.31201	10000							GB	England			Entomophthora muscae
GBIF-British Mycological Society-no key		f805c532-6e7c-47cd-be9f-12ae7811eb81			1986-09-12T00:00:00																		53.0697	0.31201	10000							GB	England			Entomophthora muscae
GBIF-British Mycological Society-no key		db181ab8-80fd-42ee-8009-aa506c8f6936			1986-09-10T00:00:00																		53.0697	0.31201	10000							GB	England			Entomophthora muscae
GBIF-British Mycological Society-no key		80749153-0e02-436c-a9b5-a03bbcae8622			1986-09-12T00:00:00																		53.0697	0.31201	10000							GB	England			Entomophthora muscae
GBIF-British Mycological Society-no key		8e3adb84-c3f0-43ca-9d36-c1595b000842			1986-09-10T00:00:00																		53.0697	0.31201	10000							GB	England			Entomophthora muscae
GBIF-British Mycological Society-no key		e5a9606f-470e-4b12-845d-ebe076a3f0a8			1986-09-12T00:00:00																		53.0697	0.31201	10000							GB	England			Entomophthora muscae
GBIF-British Mycological Society-no key		531769c0-5b34-4abe-80e4-049d62866856			1988-05-22T00:00:00																		52.4317	0.71981	10000							GB	England			Entomophthora muscae
GBIF-British Mycological Society-no key		5fee9a4e-31ea-49e3-ae5c-b9d69b2e9169			1981-07-01T00:00:00																		52.7011	0.73654	10000							GB	England			Entomophthora muscae
GBIF-British Mycological Society-no key		f2b64cb5-ad4b-4629-9a8c-f55f694b7750			1978-09-22T00:00:00																		52.518	0.87256	10000							GB	England			Entomophthora muscae
GBIF-British Mycological Society-no key		a65ab9cc-f652-4f8b-b6da-48049b8eafa6			1988-08-12T00:00:00																		52.6975	0.88434	10000							GB	England			Entomophthora muscae
GBIF-British Mycological Society-no key		2eff8006-e337-44f1-a540-44739b892b07			1900-01-01T00:00:00																		52.6975	0.88434	10000							GB	England			Entomophthora muscae
GBIF-British Mycological Society-no key		c6118f4d-f1e9-463a-9894-da645e374ef5			1987-07-14T00:00:00																		52.4245	1.01358	10000							GB	England			Entomophthora muscae
GBIF-British Mycological Society-no key		64e4b024-a91a-4bbf-a0d7-df0c63358f3a			1985-08-17T00:00:00																		52.6041	1.0259	10000							GB	England			Entomophthora muscae
GBIF-British Mycological Society-no key		9e1a0388-4062-4618-9b0d-568c45d8fb38			1982-07-18T00:00:00																		52.6041	1.0259	10000							GB	England			Entomophthora muscae
GBIF-British Mycological Society-no key		d5524240-569c-471f-a9a6-ae9b21654f20			1992-07-01T00:00:00																		52.6041	1.0259	10000							GB	England			Entomophthora muscae
GBIF-British Mycological Society-no key		3ee58d9b-caef-4728-b810-1b34e9260c17			1987-09-19T00:00:00																		52.6041	1.0259	10000							GB	England			Entomophthora muscae
GBIF-British Mycological Society-no key		1003853b-56cf-4e71-aa2a-e18faa44926b			1989-06-11T00:00:00																		52.6939	1.03211	10000							GB	England			Entomophthora muscae
GBIF-British Mycological Society-no key		73c13e96-7ac2-48fe-9fa9-057d5e27ac6f			1994-01-29T00:00:00																		52.8734	1.04462	10000							GB	England			Entomophthora muscae
GBIF-British Mycological Society-no key		c6aa2050-eaf9-477a-825a-ccba7c076413			1993-05-23T00:00:00																		52.5105	1.16686	10000							GB	England			Entomophthora muscae
GBIF-British Mycological Society-no key		9279f0f5-484e-4e28-993d-76237f41a7c5			1976-07-08T00:00:00																		52.6002	1.17333	10000							GB	England			Entomophthora muscae
GBIF-British Mycological Society-no key		d692fe60-9b63-4375-9914-c28cf58da6a0			1987-08-29T00:00:00																		52.7797	1.18639	10000							GB	England			Entomophthora muscae
GBIF-British Mycological Society-no key		67642f05-cc69-43c2-9fb0-5c2fbe4ce081			1987-08-29T00:00:00																		52.7797	1.18639	10000							GB	England			Entomophthora muscae
GBIF-British Mycological Society-no key		0695313e-7bc3-4976-b462-a2ddb5e6baac			1985-07-15T00:00:00																		52.8695	1.19296	10000							GB	England			Entomophthora muscae
GBIF-British Mycological Society-no key		0f21fa7c-a226-4e3c-936d-f18a26ac2636			1991-10-02T00:00:00																		52.8695	1.19296	10000							GB	England			Entomophthora muscae
GBIF-British Mycological Society-no key		079e1463-8e7f-4bc3-9da3-bc1b7c720863			1982-09-13T00:00:00																		52.592	1.4681	10000							GB	England			Entomophthora muscae
GBIF-British Mycological Society-no key		b945eb5f-ed57-41d9-bea6-67a4bab5aa42			1955-06-19T00:00:00																		52.592	1.4681	10000							GB	England			Entomophthora muscae
GBIF-British Mycological Society-no key		4203979e-e2a4-4ecb-9e5d-eb252828ad74			1982-09-12T00:00:00																		50.6569	-3.34532	10000							GB	England			Entomophthora planchoniana
GBIF-British Mycological Society-no key		33d99cca-5c86-4319-a4a9-4daf3c8b9d75			1962-01-01T00:00:00																		52.7315	-2.51974	10000							GB	England			Entomophthora planchoniana
GBIF-British Mycological Society-no key		d69b3eb4-7da6-4a23-a53d-c73b1995e061			1965-01-01T00:00:00																		52.5523	-2.37014	10000							GB	England			Entomophthora planchoniana
GBIF-British Mycological Society-no key		7eeb5b77-6e27-4ead-85b3-39f2e068d4f4			1933-09-01T00:00:00																		54.5303	-1.92425	10000							GB	England			Entomophthora planchoniana
GBIF-British Mycological Society-no key		d8918345-0f04-4195-9a7c-c26e9b73b80d			1962-09-06T00:00:00																		54.1696	-1.46538	10000							GB	England			Entomophthora planchoniana
GBIF-British Mycological Society-no key		d4a5283c-09b3-4842-9200-d07fc600a19e			1962-01-01T00:00:00																		54.1696	-1.46538	10000							GB	England			Entomophthora planchoniana
GBIF-British Mycological Society-no key		b4c3a796-cd08-4c03-9948-bc3b39349006			1962-01-01T00:00:00																		53.8094	-1.31811	10000							GB	England			Entomophthora planchoniana
GBIF-British Mycological Society-no key		3d88f782-b0f0-4c5b-9034-141ceaa5f133			1962-09-06T00:00:00																		53.8094	-1.31811	10000							GB	England			Entomophthora planchoniana
GBIF-British Mycological Society-no key		2af84a86-40d2-47a0-8bd0-334b04ab7221			1962-09-06T00:00:00																		53.9881	-1.16268	10000							GB	England			Entomophthora planchoniana
GBIF-British Mycological Society-no key		6ca84ffa-a405-44b8-a4f8-7b5bf14b191a			1962-01-01T00:00:00																		53.9881	-1.16268	10000							GB	England			Entomophthora planchoniana
GBIF-British Mycological Society-no key		e92a8547-9999-429d-ab6e-d1d3105a30d1			1962-09-06T00:00:00																		53.8971	-1.01232	10000							GB	England			Entomophthora planchoniana
GBIF-British Mycological Society-no key		45c477b8-3239-420c-8960-18f6bae5b592			1962-01-01T00:00:00																		53.987	-1.0102	10000							GB	England			Entomophthora planchoniana
GBIF-British Mycological Society-no key		17d54b49-ad5b-4779-a92d-ea42676fad01			1962-09-06T00:00:00																		53.8958	-0.86017	10000							GB	England			Entomophthora planchoniana
GBIF-British Mycological Society-no key		8ea78362-ec60-4be1-babb-61b11fe0ab30			1962-01-01T00:00:00																		53.9856	-0.85772	10000							GB	England			Entomophthora planchoniana
GBIF-British Mycological Society-no key		54ed2607-22fa-475e-9356-041ec5763a5a			1962-09-06T00:00:00																		53.9856	-0.85772	10000							GB	England			Entomophthora planchoniana
GBIF-British Mycological Society-no key		abcb5ba3-4fc7-4e17-8a21-60e92a33e7a5			1962-01-01T00:00:00																		53.0819	-0.43389	10000							GB	England			Entomophthora planchoniana
GBIF-British Mycological Society-no key		37ebd56f-e931-47ac-b3cd-236172161c7e			1963-01-01T00:00:00																		53.0819	-0.43389	10000							GB	England			Entomophthora planchoniana
GBIF-British Mycological Society-no key		662503eb-2da3-4f21-8cbe-0aeda597f82d			1962-01-01T00:00:00																		53.3515	-0.42403	10000							GB	England			Entomophthora planchoniana
GBIF-British Mycological Society-no key		810d6343-9663-4571-b69c-b414bbbe03e3			1963-01-01T00:00:00																		53.3515	-0.42403	10000							GB	England			Entomophthora planchoniana
GBIF-British Mycological Society-no key		d4b73ed7-7fd6-49a1-bd13-2121f108a31d			1962-01-01T00:00:00																		51.0129	-0.36204	10000							GB	England			Entomophthora planchoniana
GBIF-British Mycological Society-no key		59b49f3f-a450-4010-b16f-222593336f42			1900-01-01T00:00:00																		51.8218	-0.33286	10000							GB	England			Entomophthora planchoniana
GBIF-British Mycological Society-no key		183359a2-3ee0-4665-ad1f-4a1b3ef2ba3f			1962-01-01T00:00:00																		51.8218	-0.33286	10000							GB	England			Entomophthora planchoniana
GBIF-British Mycological Society-no key		70b24da8-b0ec-4861-86d8-bdcbae97e752			1962-01-01T00:00:00																		52.5407	-0.30576	10000							GB	England			Entomophthora planchoniana
GBIF-British Mycological Society-no key		1dc242c2-fcb8-46d1-afb7-fcfb9c25ef01			1962-01-01T00:00:00																		52.4487	-0.16214	10000							GB	England			Entomophthora planchoniana
GBIF-British Mycological Society-no key		cd9db0d3-7588-4c0f-81d4-82a5a1a8cec4			1962-01-01T00:00:00																		52.4487	-0.16214	10000							GB	England			Entomophthora planchoniana
GBIF-British Mycological Society-no key		4159309e-f150-4edd-acab-e7a3688bb0f6			1962-01-01T00:00:00																		52.626	-0.00697	10000							GB	England			Entomophthora planchoniana
GBIF-British Mycological Society-no key		0655acfd-5e92-4349-8d52-4c5d495888aa			1962-01-01T00:00:00																		52.7158	-0.00288	10000							GB	England			Entomophthora planchoniana
GBIF-British Mycological Society-no key		a8e10ca4-9974-4230-98cb-2a07a8e45639			1963-01-01T00:00:00																		52.7158	-0.00288	10000							GB	England			Entomophthora planchoniana
GBIF-British Mycological Society-no key		1ae58165-2c3b-469c-ba86-0591e9bddc01			1962-01-01T00:00:00																		52.7158	-0.00288	10000							GB	England			Entomophthora planchoniana
GBIF-British Mycological Society-no key		5cc95149-3aae-4a93-9ba6-53c6492404a9			1963-01-01T00:00:00																		52.7158	-0.00288	10000							GB	England			Entomophthora planchoniana
GBIF-British Mycological Society-no key		50cf4c1c-8598-40b2-99e2-76dbe17da3b4			1962-01-01T00:00:00																		52.8057	0.00124	10000							GB	England			Entomophthora planchoniana
GBIF-British Mycological Society-no key		4a38c5e5-1ace-4fb8-bf25-edfcebd1bf35			1962-01-01T00:00:00																		52.8031	0.14948	10000							GB	England			Entomophthora planchoniana
GBIF-British Mycological Society-no key		1c3279cc-d89d-4109-8608-005229c48ae3			1963-01-01T00:00:00																		52.8031	0.14948	10000							GB	England			Entomophthora planchoniana
GBIF-British Mycological Society-no key		7dde7856-48ea-4bb8-bf48-00a3bd4de466			1963-01-01T00:00:00																		52.8929	0.15392	10000							GB	England			Entomophthora planchoniana
GBIF-British Mycological Society-no key		c60959ba-502a-44b3-aa78-254f59b938ba			1962-01-01T00:00:00																		52.8929	0.15392	10000							GB	England			Entomophthora planchoniana
GBIF-British Mycological Society-no key		fd5b8778-6939-4920-b187-973d9b1a6266			1962-01-01T00:00:00																		52.441	0.27895	10000							GB	England			Entomophthora planchoniana
GBIF-British Mycological Society-no key		f2cef3fe-4c93-4e0c-a8ce-d4a4fcb9166e			1962-01-01T00:00:00																		52.441	0.27895	10000							GB	England			Entomophthora planchoniana
GBIF-British Mycological Society-no key		2668eebd-8cd2-462e-9256-a8b14b466886			1962-01-01T00:00:00																		51.8991	0.39678	10000							GB	England			Entomophthora planchoniana
GBIF-British Mycological Society-no key		3ff07b00-368a-4b84-b4a2-2bd831dacfe6			1962-01-01T00:00:00																		52.2584	0.41611	10000							GB	England			Entomophthora planchoniana
GBIF-British Mycological Society-no key		bf480dbb-ea46-4414-bc0b-33565207bf07			1962-01-01T00:00:00																		52.6177	0.43585	10000							GB	England			Entomophthora planchoniana
GBIF-British Mycological Society-no key		480f90b8-3d35-41bc-be78-8d255d6817d0			1962-01-01T00:00:00																		52.5248	0.57813	10000							GB	England			Entomophthora planchoniana
GBIF-British Mycological Society-no key		00d73a6a-5bbb-4a9e-a45c-d8d029b8cfab			1962-01-01T00:00:00																		52.5248	0.57813	10000							GB	England			Entomophthora planchoniana
GBIF-British Mycological Society-no key		4ffc9fc5-af2c-4aed-988c-d68a96bc805d			1962-01-01T00:00:00																		52.7044	0.58871	10000							GB	England			Entomophthora planchoniana
GBIF-British Mycological Society-no key		8521e855-0993-40f5-98cf-21a13d46f2a3			1965-09-02T00:00:00																		52.2521	0.70881	10000							GB	England			Entomophthora planchoniana
GBIF-British Mycological Society-no key		a8e57715-8137-495d-a2af-b229f12c0d33			1965-08-06T00:00:00																		52.2521	0.70881	10000							GB	England			Entomophthora planchoniana
GBIF-British Mycological Society-no key		789db199-0925-41a9-a0a5-5cf0b6aa5239			1965-08-16T00:00:00																		52.2521	0.70881	10000							GB	England			Entomophthora planchoniana
GBIF-British Mycological Society-no key		a44306fb-fd14-44ff-b03e-d72ab528e317			1962-01-01T00:00:00																		52.2521	0.70881	10000							GB	England			Entomophthora planchoniana
GBIF-British Mycological Society-no key		39133a2d-f816-4a70-bb29-db5fdc98617f			1962-01-01T00:00:00																		52.2521	0.70881	10000							GB	England			Entomophthora planchoniana
GBIF-British Mycological Society-no key		1d3d0a23-a2ec-45b2-96dd-fb3170f8bdf3			1962-01-01T00:00:00																		52.7011	0.73654	10000							GB	England			Entomophthora planchoniana
GBIF-British Mycological Society-no key		5ecf9de5-05ff-4e85-88ff-ff0e185f49fc			1962-01-01T00:00:00																		52.3384	0.8609	10000							GB	England			Entomophthora planchoniana
GBIF-British Mycological Society-no key		52e22ab7-2797-4e8f-8e12-1e71391bebb6			1963-07-01T00:00:00																		52.3384	0.8609	10000							GB	England			Entomophthora planchoniana
GBIF-British Mycological Society-no key		7897414d-5caa-457b-88fd-13a8f66350f9			1962-01-01T00:00:00																		52.7873	0.89028	10000							GB	England			Entomophthora planchoniana
GBIF-British Mycological Society-no key		0f5df78d-6566-40d8-b340-f8ac46b06683			1962-01-01T00:00:00																		52.4245	1.01358	10000							GB	England			Entomophthora planchoniana
GBIF-British Mycological Society-no key		84252222-58af-40ff-809d-13edfaf0f257			1962-01-01T00:00:00																		52.4245	1.01358	10000							GB	England			Entomophthora planchoniana
GBIF-British Mycological Society-no key		a590b42f-fb4d-4b7f-8b23-5bdfe170df1b			1962-01-01T00:00:00																		52.3309	1.15401	10000							GB	England			Entomophthora planchoniana
GBIF-British Mycological Society-no key		c990c958-58da-4447-a21d-2a024d28e107			1962-01-01T00:00:00																		52.7797	1.18639	10000							GB	England			Entomophthora planchoniana
GBIF-British Mycological Society-no key		6dc5b692-5844-43f9-b927-2e4664509999			1962-01-01T00:00:00																		52.2372	1.29385	10000							GB	England			Entomophthora planchoniana
GBIF-British Mycological Society-no key		5b6f3555-c349-473c-a329-3c96bb21a76d			1982-09-01T00:00:00																		52.5962	1.32073	10000							GB	England			Entomophthora planchoniana
GBIF-British Mycological Society-no key		dfa41240-eb4f-45e4-a55f-3355d809a532			1982-09-01T00:00:00																		52.5962	1.32073	10000							GB	England			Entomophthora planchoniana
GBIF-British Mycological Society-no key		6e34bed7-8af7-4819-9924-6a742e86b0fd			1962-01-01T00:00:00																		52.6859	1.32754	10000							GB	England			Entomophthora planchoniana
GBIF-British Mycological Society-no key		31c42bdf-d4ab-4439-ba5b-0087690ba7ef			1962-01-01T00:00:00																		52.7757	1.33439	10000							GB	England			Entomophthora planchoniana
GBIF-British Mycological Society-no key		c906ee22-674d-43c2-b083-602023a1b632			1962-01-01T00:00:00																		52.7757	1.33439	10000							GB	England			Entomophthora planchoniana
GBIF-British Mycological Society-no key		1471ef1e-5c62-4426-90cf-157fd25c0541			1962-01-01T00:00:00																		52.3227	1.44699	10000							GB	England			Entomophthora planchoniana
GBIF-C-F		urn:catalog:C:F:51979			2000-10-06T00:00:00																		54.75	11.49								DK				Entomophthora culicis
GBIF-Gloucestershire Centre for Environmental Records-SR000365000000D1		c1eac97d-7389-4488-8c43-8517a999a2b6			1989-06-03T00:00:00																		51.7302	-2.09552	1000							GB	England			Entomophthora muscae
GBIF-Gloucestershire Centre for Environmental Records-SR0003650000019C		f5bc466a-f8df-4819-8d7c-122209dc1050			1991-08-24T00:00:00																		51.828	-2.51653	1000							GB	England			Entomophthora muscae
GBIF-GZU-Herbarium GZU					2003-11-30T00:00:00																		47.0583	15.4222								AT				Entomophthora muscae
GBIF-HBRG-CI0001660000001Q		6614955f-2089-4cf1-8b47-bb7bf05e5aa8			2019-06-07T00:00:00																		57.5805	-4.5463	100							GB	Scotland			Entomophthora muscae
GBIF-HBRG-CI0001660000001Q		0ac21f38-3b4d-4435-b1ff-2651461556e7			2015-09-26T00:00:00																		57.5558	-4.52284	100							GB	Scotland			Entomophthora muscae
GBIF--https://svampe.databasen.org/observations/153443		https://svampe.databasen.org/observations/153443			2011-07-04T00:00:00																		55.7106	9.63769	25							DK				Entomophthora muscae
GBIF-LD-General		LD:General:1938905			1906-10-01T00:00:00																		59.3816	13.506								SE				Entomophthora muscae
GBIF-LD-General		LD:General:1950859			1905-10-01T00:00:00																		55.8507	13.6588								SE				Entomophthora muscae
GBIF-MICH-Fungi		3c0cf4d5-0e6a-4713-a0bf-1b2416f8cf5b			1927-09-05T00:00:00																		46.3379	-86.9891	11							US	Michigan			Entomophthora culicis
GBIF-MICH-Fungi		28f7e3d8-89f6-4cc6-b2ba-8ff36f5c4f1d			1927-08-31T00:00:00																		46.3379	-86.9891	11							US	Michigan			Entomophthora culicis
GBIF-MICH-Fungi		d517ecee-919a-41d2-bf9f-5abdbcce4d97			1927-09-05T00:00:00																		46.3379	-86.9891	11							US	Michigan			Entomophthora culicis
GBIF-MICH-Fungi		71a28d45-8606-49cd-acf0-06a726cadcac			1927-09-05T00:00:00																		46.3379	-86.9891	11							US	Michigan			Entomophthora culicis
GBIF-MICH-Fungi		027147d7-d6e8-4332-ba04-aabfd9e4f9e1			1927-09-03T00:00:00																		46.3379	-86.9891	11							US	Michigan			Entomophthora culicis
GBIF-MICH-Fungi		ea0eda99-5371-45e4-a64c-af0e10dc7b24			1927-09-05T00:00:00																		46.3379	-86.9891	11							US	Michigan			Entomophthora muscae
GBIF--NatureSpot | records		d4fe51ef-2c87-4ca6-aa0d-d5abb4f69323			2019-04-06T00:00:00																		52.7574	-1.54432	100							GB	England			Entomophthora muscae
GBIF--NatureSpot | records		d56aec8a-771f-46e2-a2d5-5379996b062c			2018-06-07T00:00:00																		52.5937	-1.52683	100							GB	England			Entomophthora muscae
GBIF--NatureSpot | records		20e361f2-8967-4d52-af40-80d7353fb217			2012-10-07T00:00:00																		52.7267	-1.50466	100							GB	England			Entomophthora muscae
GBIF--NatureSpot | records		dbb13a0e-066f-4782-99fa-167d377e4ec0			2019-07-08T00:00:00																		52.5818	-1.48563	100							GB	England			Entomophthora muscae
GBIF--NatureSpot | records		97dd8fce-4999-4219-ae02-3ce5fe5d08a5			2013-09-10T00:00:00																		52.7327	-1.30104	10							GB	England			Entomophthora muscae
GBIF--NatureSpot | records		f477cc30-c686-46fe-a962-939e2812a659			2018-09-24T00:00:00																		52.7642	-1.28483	10							GB	England			Entomophthora muscae
GBIF--NatureSpot | records		269da6ef-b3e0-413a-9c59-f1dcdc89f522			2013-06-08T00:00:00																		52.5377	-1.27568	10							GB	England			Entomophthora muscae
GBIF--NatureSpot | records		89a1af6e-2e91-4280-b16f-08cb73638057			2015-04-27T00:00:00																		52.5354	-1.25331	10							GB	England			Entomophthora muscae
GBIF--NatureSpot | records		97bce169-dd77-4a8a-a4e1-cbd4630c049d			2012-08-10T00:00:00																		52.5581	-1.24843	100							GB	England			Entomophthora muscae
GBIF--NatureSpot | records		d54ffc12-221c-42a3-bad4-8499f4d88886			2016-05-19T00:00:00																		52.5392	-1.24433	100							GB	England			Entomophthora muscae
GBIF--NatureSpot | records		711171c4-4150-4eb7-8ca7-306d97730c65			2016-05-19T00:00:00																		52.5392	-1.24285	100							GB	England			Entomophthora muscae
GBIF--NatureSpot | records		530fb65f-042d-4a6a-b0ae-17d18ea578e7			2013-05-25T00:00:00																		52.6371	-1.22639	100							GB	England			Entomophthora muscae
GBIF--NatureSpot | records		c7b37895-6f75-4776-972c-0450f2dc794a			2017-10-08T00:00:00																		52.5211	-1.21958	100							GB	England			Entomophthora muscae
GBIF--NatureSpot | records		befe1eb0-fa6c-4139-855c-0b4bc40e25fc			2016-11-13T00:00:00																		52.7004	-1.19205	10							GB	England			Entomophthora muscae
GBIF--NatureSpot | records		2b991734-b16a-49fa-955c-7988ea9bdd98			2012-09-08T00:00:00																		52.6987	-1.17498	100							GB	England			Entomophthora muscae
GBIF--NatureSpot | records		0212aea7-42a6-4d43-9191-3e1876b0a754			2019-04-14T00:00:00																		52.6198	-1.11967	10							GB	England			Entomophthora muscae
GBIF--NatureSpot | records		6684eb47-8f92-4761-88cd-132a0cf69185			2013-10-06T00:00:00																		52.7217	-1.11681	100							GB	England			Entomophthora muscae
GBIF--NatureSpot | records		1db4b2c3-cee0-42fc-82f2-a4c73685bb65			2017-05-13T00:00:00																		52.5989	-1.10821	1000							GB	England			Entomophthora muscae
GBIF--NatureSpot | records		8f051f9e-0581-4980-900c-5980821029fa			2017-07-08T00:00:00																		52.7832	-0.93913	100							GB	England			Entomophthora muscae
GBIF--NatureSpot | records		11edb6f1-a099-41b8-ad9e-f15aec4c6f6b			2013-06-17T00:00:00																		52.8735	-0.88344	100							GB	England			Entomophthora muscae
GBIF--NatureSpot | records		a2db3aa5-6025-4791-83b0-a609f4740b50			2019-07-14T00:00:00																		52.8265	-0.85793	100							GB	England			Entomophthora muscae
GBIF-NatureSpot | records-NatureSpot | records		523478e7-1dbd-4e68-9056-77042446efb4			2017-09-03T00:00:00																		52.6692	-1.33821	100							GB	England			Entomophthora muscae
GBIF-NatureSpot | records-NatureSpot | records		2255fce0-2ce7-43cb-8b4c-a841766abfc3			2016-07-21T00:00:00																		52.7321	-1.3006	10							GB	England			Entomophthora muscae
GBIF-NatureSpot | records-NatureSpot | records		4a883182-fc6b-42ba-aec3-1d897c80920e			2017-10-27T00:00:00																		52.5854	-1.26028	10							GB	England			Entomophthora muscae
GBIF-NatureSpot | records-NatureSpot | records		00f5e700-5f6c-4d38-81dd-b523f785d268			2014-07-30T00:00:00																		52.5035	-1.23647	10							GB	England			Entomophthora muscae
GBIF-NatureSpot | records-NatureSpot | records		df918841-5f64-450d-a4de-fec515855ace			2016-06-09T00:00:00																		52.5176	-1.21928	10							GB	England			Entomophthora muscae
GBIF-NatureSpot | records-NatureSpot | records		5b14bce3-b3a2-4260-8ccf-0cf1b576dd08			2013-09-24T00:00:00																		52.5291	-1.21797	100							GB	England			Entomophthora muscae
GBIF-NatureSpot | records-NatureSpot | records		38436ef0-37e7-410e-93b7-c09faf48a37a			2016-11-07T00:00:00																		52.6967	-1.17095	10							GB	England			Entomophthora muscae
GBIF-NatureSpot | records-NatureSpot | records		3a6633e1-d217-4ab1-a537-c73647d7d4e6			2012-06-13T00:00:00																		52.8393	-0.93026	10							GB	England			Entomophthora muscae
GBIF-NatureSpot | records-NatureSpot | records		5d14eb5e-19ac-45f5-b27b-bb1f35bb1713			2018-06-07T00:00:00																		52.8392	-0.93011	10							GB	England			Entomophthora muscae
GBIF-NatureSpot | records-NatureSpot | records		f8f65a72-b3d6-4174-bb64-bda36007da2c			2016-11-21T00:00:00																		52.8735	-0.88344	100							GB	England			Entomophthora muscae
GBIF-NatureSpot | records-NatureSpot | records		c1df3c5e-9233-474c-b644-dd578eb7a2fd			2017-05-06T00:00:00																		52.6424	-0.87603	100							GB	England			Entomophthora muscae
GBIF-naturgucker-naturgucker					2019-04-28T00:00:00																		51.3559	6.32774	250							DE				Entomophthora muscae
GBIF-naturgucker-naturgucker					2017-05-08T00:00:00																		51.3559	6.32774	250							DE				Entomophthora muscae
GBIF-naturgucker-naturgucker					2019-05-12T00:00:00																		51.5684	6.84105	250							DE				Entomophthora muscae
GBIF-naturgucker-naturgucker					2011-04-10T00:00:00																		51.2524	6.85873	250							DE				Entomophthora muscae
GBIF-naturgucker-naturgucker					2018-05-09T00:00:00																		51.4837	6.91561	250							DE				Entomophthora muscae
GBIF-naturgucker-naturgucker					2018-04-22T00:00:00																		51.6889	7.01202	250							DE				Entomophthora muscae
GBIF-naturgucker-naturgucker					2013-06-15T00:00:00																		49.6739	7.04092	250							DE				Entomophthora muscae
GBIF-naturgucker-naturgucker					2019-05-12T00:00:00																		51.9236	7.12423	250							DE				Entomophthora muscae
GBIF-naturgucker-naturgucker					2018-05-01T00:00:00																		51.2055	7.16418	25							DE				Entomophthora muscae
GBIF-naturgucker-naturgucker					2017-06-24T00:00:00																		51.4015	7.2051	250							DE				Entomophthora muscae
GBIF-naturgucker-naturgucker					2015-05-08T00:00:00																		51.5121	7.23424	250							DE				Entomophthora muscae
GBIF-naturgucker-naturgucker					2013-09-22T00:00:00																		51.4238	7.26625	250							DE				Entomophthora muscae
GBIF-naturgucker-naturgucker					2017-10-18T00:00:00																		49.8305	7.57986	250							DE				Entomophthora muscae
GBIF-naturgucker-naturgucker					2019-05-07T00:00:00																		51.6167	7.95015	250							DE				Entomophthora muscae
GBIF-naturgucker-naturgucker					2018-06-21T00:00:00																		51.6167	7.95015	250							DE				Entomophthora muscae
GBIF-naturgucker-naturgucker					2018-04-27T00:00:00																		51.6167	7.95015	250							DE				Entomophthora muscae
GBIF-naturgucker-naturgucker					2016-05-24T00:00:00																		51.6167	7.95015	250							DE				Entomophthora muscae
GBIF-naturgucker-naturgucker					2016-05-03T00:00:00																		51.6167	7.95015	250							DE				Entomophthora muscae
GBIF-naturgucker-naturgucker					2017-11-25T00:00:00																		49.204	8.03542	25							DE				Entomophthora muscae
GBIF-naturgucker-naturgucker					2017-06-28T00:00:00																		52.1594	8.2596	250							DE				Entomophthora muscae
GBIF-naturgucker-naturgucker					2016-10-05T00:00:00																		49.9677	8.36789	25							DE				Entomophthora muscae
GBIF-naturgucker-naturgucker					2019-10-22T00:00:00																		50.1773	8.54668	250							DE				Entomophthora muscae
GBIF-naturgucker-naturgucker					2006-10-31T00:00:00																		49.749	8.57803	250							DE				Entomophthora muscae
GBIF-naturgucker-naturgucker					2007-11-02T00:00:00																		49.737	8.59586	250							DE				Entomophthora muscae
GBIF-naturgucker-naturgucker					2017-08-15T00:00:00																		49.2499	8.7858	250							DE				Entomophthora muscae
GBIF-naturgucker-naturgucker					2013-09-07T00:00:00																		52.873	8.83081	250							DE				Entomophthora muscae
GBIF-naturgucker-naturgucker					2018-06-07T00:00:00																		48.8636	8.83211	25							DE				Entomophthora muscae
GBIF-naturgucker-naturgucker					2019-11-10T00:00:00																		47.7464	10.0328	250							DE				Entomophthora muscae
GBIF-naturgucker-naturgucker					2019-04-28T00:00:00																		52.5502	10.1498	250							DE				Entomophthora muscae
GBIF-naturgucker-naturgucker					2019-05-14T00:00:00																		52.582	10.1687	250							DE				Entomophthora muscae
GBIF-naturgucker-naturgucker					2019-10-07T00:00:00																		53.982	10.8064	250							DE				Entomophthora muscae
GBIF-naturgucker-naturgucker					2015-05-31T00:00:00																		53.982	10.8064	250							DE				Entomophthora muscae
GBIF-naturgucker-naturgucker					2018-10-21T00:00:00																		53.982	10.8064	250							DE				Entomophthora muscae
GBIF-naturgucker-naturgucker					2019-10-06T00:00:00																		53.9859	10.8269	250							DE				Entomophthora muscae
GBIF-naturgucker-naturgucker					2018-09-30T00:00:00																		53.9859	10.8269	250							DE				Entomophthora muscae
GBIF-naturgucker-naturgucker					2017-06-25T00:00:00																		53.9859	10.8269	250							DE				Entomophthora muscae
GBIF-naturgucker-naturgucker					2019-08-09T00:00:00																		53.989	10.8272	250							DE				Entomophthora muscae
GBIF-naturgucker-naturgucker					2013-09-21T00:00:00																		53.0503	11.411	250							DE				Entomophthora muscae
GBIF-naturgucker-naturgucker					2019-06-12T00:00:00																		54.021	12.1332	250							DE				Entomophthora muscae
GBIF-naturgucker-naturgucker					2018-05-12T00:00:00																		51.4799	12.2763	250							DE				Entomophthora muscae
GBIF-naturgucker-naturgucker					2019-10-13T00:00:00																		53.5698	12.2909	250							DE				Entomophthora muscae
GBIF-naturgucker-naturgucker					2017-09-18T00:00:00																		54.2751	12.7503	250							DE				Entomophthora muscae
GBIF-naturgucker-naturgucker					2017-10-02T00:00:00																		53.0973	12.8974	250							DE				Entomophthora muscae
GBIF-naturgucker-naturgucker					2016-10-29T00:00:00																		48.8296	12.9638	250							DE				Entomophthora muscae
GBIF-naturgucker-naturgucker					2017-03-12T00:00:00																		48.8296	12.9638	250							DE				Entomophthora muscae
GBIF-naturgucker-naturgucker					2015-10-22T00:00:00																		48.8296	12.9638	250							DE				Entomophthora muscae
GBIF-naturgucker-naturgucker					2014-06-21T00:00:00																		52.4006	12.997	250							DE				Entomophthora muscae
GBIF-naturgucker-naturgucker					2017-09-16T00:00:00																		52.4006	12.997	250							DE				Entomophthora muscae
GBIF-naturgucker-naturgucker					2016-06-18T00:00:00																		52.4045	13.0265	250							DE				Entomophthora muscae
GBIF-naturgucker-naturgucker					2019-08-08T00:00:00																		52.5996	13.3889	25							DE				Entomophthora muscae
GBIF-naturgucker-naturgucker					2017-08-12T00:00:00																		52.4539	13.404	250							DE				Entomophthora muscae
GBIF-naturgucker-naturgucker					2018-07-05T00:00:00																		52.3911	13.8799	250							DE				Entomophthora muscae
GBIF-NBDC-IrelandsBioBlitz		ie.nbdc.dataset.IrelandsBioBlitz.23533599307335902			2014-05-24T00:00:00																		51.7689	-10.1375	1000							IE				Entomophthora muscae
GBIF-Norfolk Biodiversity Information Service-LC0003430000000R		0f6c3325-51cc-49f3-bf19-c158e1b85b7f			1982-07-21T00:00:00																		52.6975	0.88434	10000							GB	England			Entomophthora culicis
GBIF-Norfolk Biodiversity Information Service-LC0003430000000R		46a3aeb5-0e7f-4a16-a6cb-8d43ce128eb8			1978-08-14T00:00:00																		52.6041	1.0259	10000							GB	England			Entomophthora culicis
GBIF-Norfolk Biodiversity Information Service-LC0003430000000R		cba7cc6b-db8e-4439-8e3e-b6250e3a1948			1937-07-19T00:00:00																		52.8003	0.29769	10000							GB	England			Entomophthora muscae
GBIF-Norfolk Biodiversity Information Service-LC0003430000000R		4e9688ca-dcb7-4782-8a53-75a0e537e80e			1988-05-22T00:00:00																		52.4317	0.71981	10000							GB	England			Entomophthora muscae
GBIF-Norfolk Biodiversity Information Service-LC0003430000000R		b602805b-18f0-4ba8-bfcc-a66a3e071c7f			1981-07-01T00:00:00																		52.7011	0.73654	10000							GB	England			Entomophthora muscae
GBIF-Norfolk Biodiversity Information Service-LC0003430000000R		0a351d60-47c9-4ea5-88c9-05935a84117c			1978-09-22T00:00:00																		52.518	0.87256	10000							GB	England			Entomophthora muscae
GBIF-Norfolk Biodiversity Information Service-LC0003430000000R		a33f87d8-2844-4b43-abdc-bf79699d1759			1988-08-12T00:00:00																		52.6975	0.88434	10000							GB	England			Entomophthora muscae
GBIF-Norfolk Biodiversity Information Service-LC0003430000000R		168d2f7d-f315-499e-b6de-fc91bddfe4b7			1987-07-14T00:00:00																		52.4245	1.01358	10000							GB	England			Entomophthora muscae
GBIF-Norfolk Biodiversity Information Service-LC0003430000000R		2ebc2571-18d3-4670-9669-a3d0349087d8			1985-08-17T00:00:00																		52.6041	1.0259	10000							GB	England			Entomophthora muscae
GBIF-Norfolk Biodiversity Information Service-LC0003430000000R		cbabf837-7c06-4847-8e1d-deeba74ac2c5			1992-07-01T00:00:00																		52.6041	1.0259	10000							GB	England			Entomophthora muscae
GBIF-Norfolk Biodiversity Information Service-LC0003430000000R		387fc1c9-7cc1-4fc2-bc1f-8ea55d4bc523			1982-07-18T00:00:00																		52.6041	1.0259	10000							GB	England			Entomophthora muscae
GBIF-Norfolk Biodiversity Information Service-LC0003430000000R		ddfa4467-8ef3-41ae-b517-b9f4d6ab00a7			1987-09-19T00:00:00																		52.6041	1.0259	10000							GB	England			Entomophthora muscae
GBIF-Norfolk Biodiversity Information Service-LC0003430000000R		a6f5b98f-83f5-4e31-a1ee-1e4e447e4905			1989-06-11T00:00:00																		52.6939	1.03211	10000							GB	England			Entomophthora muscae
GBIF-Norfolk Biodiversity Information Service-LC0003430000000R		093238b4-609e-4d69-9c03-cf2fcca99d00			1994-01-29T00:00:00																		52.8734	1.04462	10000							GB	England			Entomophthora muscae
GBIF-Norfolk Biodiversity Information Service-LC0003430000000R		becd10da-a8db-4560-948e-01b5e141a176			1993-05-23T00:00:00																		52.5105	1.16686	10000							GB	England			Entomophthora muscae
GBIF-Norfolk Biodiversity Information Service-LC0003430000000R		12bbff05-dd30-43a4-9b78-b268768d57fa			1976-07-08T00:00:00																		52.6002	1.17333	10000							GB	England			Entomophthora muscae
GBIF-Norfolk Biodiversity Information Service-LC0003430000000R		5ad684b2-bec8-42d9-8fc6-28d0f843b95a			1987-08-29T00:00:00																		52.7797	1.18639	10000							GB	England			Entomophthora muscae
GBIF-Norfolk Biodiversity Information Service-LC0003430000000R		cc623177-fc9f-499e-9efa-a72eefab2e38			1985-07-15T00:00:00																		52.8695	1.19296	10000							GB	England			Entomophthora muscae
GBIF-Norfolk Biodiversity Information Service-LC0003430000000R		655de224-d9b6-4a5c-8635-7bcd8b864a4b			1991-06-02T00:00:00																		52.8695	1.19296	10000							GB	England			Entomophthora muscae
GBIF-Norfolk Biodiversity Information Service-LC0003430000000R		feb89d00-7d10-493a-8851-b6b6d7b42aab			1955-06-19T00:00:00																		52.592	1.4681	10000							GB	England			Entomophthora muscae
GBIF-Norfolk Biodiversity Information Service-SR0003840000000A		220a51b7-6038-4494-a965-5b0144f72f42			1940-10-12T00:00:00																		52.592	1.4681	10000							GB	England			Entomophthora muscae
GBIF-Norfolk Biodiversity Information Service-SR0003840000000A		1f20905b-9d60-4285-91e6-2b8cd93093d5			1940-07-22T00:00:00																		52.592	1.4681	10000							GB	England			Entomophthora muscae
GBIF-Norfolk Biodiversity Information Service-SR00038400000063		fc5d5c11-83e5-46ad-ac86-174383a02e86			2009-08-04T00:00:00																		52.8734	1.04462	10000							GB	England			Entomophthora muscae
GBIF-Norfolk Biodiversity Information Service-SR00038400000063		d485e5f2-4db7-4d49-af3d-214dcea0e1ad			2009-08-02T00:00:00																		52.8734	1.04462	10000							GB	England			Entomophthora muscae
GBIF-nsnf-so2-fungi		urn:uuid:9b934a7b-5115-4a95-b3d4-f27ae1e04c1e			2019-06-01T00:00:00																		59.2382	5.18608	10							NO	Rogaland			Entomophthora muscae
GBIF-nsnf-so2-fungi		urn:uuid:0ac33226-84c2-4337-beee-73b1b2470d22			2019-07-16T00:00:00																		59.2618	5.81235	10							NO	Rogaland			Entomophthora muscae
GBIF-nsnf-so2-fungi		urn:uuid:70c16cdd-ecfa-4022-96c7-b292e9dac334			2018-06-28T00:00:00																		59.1913	7.52114	100							NO	Agder			Entomophthora muscae
GBIF-nsnf-so2-fungi		urn:uuid:27e731db-e138-427e-82f4-869bfb13eedb			2011-09-17T00:00:00																		62.4785	8.18434	10							NO	MÃ¸re og Romsdal			Entomophthora muscae
GBIF-nsnf-so2-fungi		urn:uuid:585f239e-02d8-4e5e-ad1c-02e98fa7ddef			2019-07-07T00:00:00																		63.0511	9.23622	50							NO	TrÃ¸ndelag			Entomophthora muscae
GBIF-nsnf-so2-fungi		urn:uuid:f2d8e8c0-e665-4213-bffc-d7bf6cefb0f4			2017-07-30T00:00:00																		63.0511	9.23622	50							NO	TrÃ¸ndelag			Entomophthora muscae
GBIF-nsnf-so2-fungi		urn:uuid:a278f832-b79b-41bc-9c50-86c401f73b93			2016-07-16T00:00:00																		63.0511	9.23622	50							NO	TrÃ¸ndelag			Entomophthora muscae
GBIF-nsnf-so2-fungi		urn:uuid:5bcc2c73-10c8-460c-bfac-57700656bb22			2017-08-29T00:00:00																		59.8827	10.8284	1							NO	Oslo			Entomophthora muscae
GBIF-nsnf-so2-fungi		urn:uuid:0e6b9147-6475-4422-9e84-040263a3c7da			2018-08-17T00:00:00																		63.7402	11.2915	100							NO	TrÃ¸ndelag			Entomophthora muscae
GBIF-nsnf-so2-fungi		urn:uuid:ac0fcc2a-d259-4563-8fb6-65384f6f1b12			2018-06-27T00:00:00																		64.4522	12.2366	300							NO	TrÃ¸ndelag			Entomophthora muscae
GBIF-nsnf-so2-fungi		urn:uuid:7dd358eb-9eee-455b-9400-a08e583d61cd			2019-07-13T00:00:00																		68.1283	15.4695	300							NO	Nordland			Entomophthora muscae
GBIF-nsnf-so2-fungi		urn:uuid:9ad62400-85b5-422b-b84c-8739ee97b724			2018-07-25T00:00:00																		68.1283	15.4695	300							NO	Nordland			Entomophthora muscae
GBIF-nsnf-so2-fungi		urn:uuid:1d54f364-d36e-42e5-8cfd-b0d0930279c9			2019-07-27T00:00:00																		68.1283	15.4695	300							NO	Nordland			Entomophthora muscae
GBIF-nsnf-so2-fungi		urn:uuid:bd06db1b-9fdd-492a-bf87-03204143f027			2017-07-24T00:00:00																		68.0871	15.585	25							NO	Nordland			Entomophthora muscae
GBIF-nsnf-so2-fungi		urn:uuid:bb099f47-ac06-4853-bc8b-b2c1008b359a			2017-07-19T00:00:00																		68.0871	15.585	25							NO	Nordland			Entomophthora muscae
GBIF-nsnf-so2-fungi		urn:uuid:a43da380-756b-4a2b-a706-99c8efb8feb8			2017-07-20T00:00:00																		68.0871	15.585	25							NO	Nordland			Entomophthora muscae
GBIF-NY-NY		4b3c1fe7-9a29-4036-87dd-73cda3410e6c																					42.0347	-93.6199	6857							US	Iowa			Entomophthora muscae
GBIF-NY-NY		653606b0-7cdd-4484-bd7e-af2633ef4b9b			1888-01-01T00:00:00																		41.6611	-91.5302	7663							US	Iowa			Entomophthora muscae
GBIF-NY-NY		133234dd-17a6-48e3-9f35-046f07697e59			1893-10-01T00:00:00																		39.644	-86.8424	3827							US	Indiana			Entomophthora muscae
GBIF-NY-NY		0006ca6c-7187-458b-8edd-997dd1d3ca4b			1945-07-12T00:00:00																		40.5239	-80.0596	241							US	Pennsylvania			Entomophthora muscae
GBIF-NY-NY		096cdde5-cbeb-46c5-9622-4a64cf4eff46			1889-08-01T00:00:00																		43.0351	-76.1419	5943							US	New York			Entomophthora muscae
GBIF-NY-NY		0293936a-d426-461c-beff-ac52c6d95765																					43.0888	-70.6941	2119							US	Maine			Entomophthora muscae
GBIF-Observation.org-Observations		https://observation.org/observation/103871024			2015-06-27T00:00:00																		51.3	3.9	5000							NL	Zeeland			Entomophthora muscae
GBIF-Observation.org-Observations		https://observation.org/observation/54403289			2011-05-05T00:00:00																		51.9	4.05	5000							NL	Zuid-Holland			Entomophthora muscae
GBIF-Observation.org-Observations		https://observation.org/observation/76916878			2013-06-15T00:00:00																		52.1	4.3	5000							NL	Zuid-Holland			Entomophthora muscae
GBIF-Observation.org-Observations		https://observation.org/observation/89415972			2014-10-25T00:00:00																		51.95	4.35	5000							NL	Zuid-Holland			Entomophthora muscae
GBIF-Observation.org-Observations		https://observation.org/observation/89596629			2014-10-31T00:00:00																		51.95	4.35	5000							NL	Zuid-Holland			Entomophthora muscae
GBIF-Observation.org-Observations		https://observation.org/observation/164285833			2018-11-04T00:00:00																		51.9	4.4	5000							NL	Zuid-Holland			Entomophthora muscae
GBIF-Observation.org-Observations		https://observation.org/observation/163931038			2018-10-20T00:00:00																		52.2	4.45	5000							NL	Zuid-Holland			Entomophthora muscae
GBIF-Observation.org-Observations		https://observation.org/observation/119507967			2016-06-03T00:00:00																		51.5	4.5	5000							NL	Noord-Brabant			Entomophthora muscae
GBIF-Observation.org-Observations		https://observation.org/observation/84401100			2014-05-13T00:00:00																		52.15	4.5	5000							NL	Zuid-Holland			Entomophthora muscae
GBIF-Observation.org-Observations		https://observation.org/observation/164345732			2018-11-04T00:00:00																		51.7	4.6	5000							NL	Zuid-Holland			Entomophthora muscae
GBIF-Observation.org-Observations		https://observation.org/observation/76812077			2013-06-13T00:00:00																		52.35	4.6	5000							NL	Noord-Holland			Entomophthora muscae
GBIF-Observation.org-Observations		https://observation.org/observation/84864000			2014-05-25T00:00:00																		52.4	4.6	5000							NL	Noord-Holland			Entomophthora muscae
GBIF-Observation.org-Observations		https://observation.org/observation/86470761			2014-07-19T00:00:00																		52.35	4.6	5000							NL	Noord-Holland			Entomophthora muscae
GBIF-Observation.org-Observations		https://observation.org/observation/102017122			2015-05-09T00:00:00																		51.9	4.65	5000							NL	Zuid-Holland			Entomophthora muscae
GBIF-Observation.org-Observations		https://observation.org/observation/43261564			2009-05-31T00:00:00																		52.65	4.65	5000							NL	Noord-Holland			Entomophthora muscae
GBIF-Observation.org-Observations		https://observation.org/observation/44349717			2009-05-09T00:00:00																		51.95	4.7	5000							NL	Zuid-Holland			Entomophthora muscae
GBIF-Observation.org-Observations		https://observation.org/observation/77129807			2013-06-26T00:00:00																		52.6	4.7	5000							NL	Noord-Holland			Entomophthora muscae
GBIF-Observation.org-Observations		https://observation.org/observation/85098237			2014-06-02T00:00:00																		52.65	4.7	5000							NL	Noord-Holland			Entomophthora muscae
GBIF-Observation.org-Observations		https://observation.org/observation/43042390			2009-05-17T00:00:00																		52.65	4.75	5000							NL	Noord-Holland			Entomophthora muscae
GBIF-Observation.org-Observations		https://observation.org/observation/83353808			2014-04-12T00:00:00																		51.6	4.75	5000							NL	Noord-Brabant			Entomophthora muscae
GBIF-Observation.org-Observations		https://observation.org/observation/84116761			2014-05-02T00:00:00																		52.1	4.75	5000							NL	Zuid-Holland			Entomophthora muscae
GBIF-Observation.org-Observations		https://observation.org/observation/124562037			2016-05-21T00:00:00																		51.55	4.8	5000							NL	Noord-Brabant			Entomophthora muscae
GBIF-Observation.org-Observations		https://observation.org/observation/84152248			2014-05-03T00:00:00																		52.15	4.8	5000							NL	Zuid-Holland			Entomophthora muscae
GBIF-Observation.org-Observations		https://observation.org/observation/87228359			2014-08-15T00:00:00																		51.4	4.8	5000							NL	Noord-Brabant			Entomophthora muscae
GBIF-Observation.org-Observations		https://observation.org/observation/43693333			2007-05-20T00:00:00																		52.05	4.9	5000							NL	Utrecht			Entomophthora muscae
GBIF-Observation.org-Observations		https://observation.org/observation/164306687			2018-11-05T00:00:00																		51.7	4.95	5000							NL	Noord-Brabant			Entomophthora muscae
GBIF-Observation.org-Observations		https://observation.org/observation/164426827			2018-11-01T00:00:00																		52.55	4.95	5000							NL	Noord-Holland			Entomophthora muscae
GBIF-Observation.org-Observations		https://observation.org/observation/76259953			2013-05-18T00:00:00																		51.95	4.95	5000							NL	Zuid-Holland			Entomophthora muscae
GBIF-Observation.org-Observations		https://observation.org/observation/76353906			2013-05-25T00:00:00																		51.8	5	5000							NL	Gelderland			Entomophthora muscae
GBIF-Observation.org-Observations		https://observation.org/observation/84497692			2014-05-16T00:00:00																		51.65	5	5000							NL	Noord-Brabant			Entomophthora muscae
GBIF-Observation.org-Observations		https://observation.org/observation/85074609			2014-06-02T00:00:00																		51.65	5	5000							NL	Noord-Brabant			Entomophthora muscae
GBIF-Observation.org-Observations		https://observation.org/observation/119208129			2016-05-26T00:00:00																		51.8	5.05	5000							NL	Gelderland			Entomophthora muscae
GBIF-Observation.org-Observations		https://observation.org/observation/164476819			2018-11-09T00:00:00																		52.5	5.05	5000							NL	Noord-Holland			Entomophthora muscae
GBIF-Observation.org-Observations		https://observation.org/observation/89522134			2014-10-28T00:00:00																		51.8	5.05	5000							NL	Gelderland			Entomophthora muscae
GBIF-Observation.org-Observations		https://observation.org/observation/119123089			2016-05-24T00:00:00																		51.6	5.1	5000							NL	Noord-Brabant			Entomophthora muscae
GBIF-Observation.org-Observations		https://observation.org/observation/119123154			2016-05-24T00:00:00																		51.6	5.1	5000							NL	Noord-Brabant			Entomophthora muscae
GBIF-Observation.org-Observations		https://observation.org/observation/119619791			2016-06-02T00:00:00																		51.9	5.1	5000							NL	Gelderland			Entomophthora muscae
GBIF-Observation.org-Observations		https://observation.org/observation/76381282			2013-05-27T00:00:00																		51.55	5.1	5000							NL	Noord-Brabant			Entomophthora muscae
GBIF-Observation.org-Observations		https://observation.org/observation/119196986			2016-05-26T00:00:00																		52.25	5.15	5000							NL	Noord-Holland			Entomophthora muscae
GBIF-Observation.org-Observations		https://observation.org/observation/119779227			2016-06-09T00:00:00																		52.1	5.15	5000							NL	Utrecht			Entomophthora muscae
GBIF-Observation.org-Observations		https://observation.org/observation/125841845			2016-10-24T00:00:00																		52.35	5.15	5000							NL	Flevoland			Entomophthora muscae
GBIF-Observation.org-Observations		https://observation.org/observation/47909843			2010-05-09T00:00:00																		52	5.15	5000							NL	Utrecht			Entomophthora muscae
GBIF-Observation.org-Observations		https://observation.org/observation/118880367			2016-05-18T00:00:00																		51.95	5.2	5000							NL	Gelderland			Entomophthora muscae
GBIF-Observation.org-Observations		https://observation.org/observation/138054794			2017-05-08T00:00:00																		51.5	5.2	5000							NL	Noord-Brabant			Entomophthora muscae
GBIF-Observation.org-Observations		https://observation.org/observation/54701160			2011-05-25T00:00:00																		51.65	5.2	5000							NL	Noord-Brabant			Entomophthora muscae
GBIF-Observation.org-Observations		https://observation.org/observation/83654057			2014-04-22T00:00:00																		51.65	5.2	5000							NL	Noord-Brabant			Entomophthora muscae
GBIF-Observation.org-Observations		https://observation.org/observation/164954701			2017-07-26T00:00:00																		52.2	5.25	5000							NL	Utrecht			Entomophthora muscae
GBIF-Observation.org-Observations		https://observation.org/observation/78627335			2013-08-24T00:00:00																		52.05	5.25	5000							NL	Utrecht			Entomophthora muscae
GBIF-Observation.org-Observations		https://observation.org/observation/83382051			2014-04-13T00:00:00																		52.15	5.25	5000							NL	Utrecht			Entomophthora muscae
GBIF-Observation.org-Observations		https://observation.org/observation/50681083			2010-10-26T00:00:00																		52.15	5.3	5000							NL	Utrecht			Entomophthora muscae
GBIF-Observation.org-Observations		https://observation.org/observation/119650074			2016-06-06T00:00:00																		52.35	5.35	5000							NL	Flevoland			Entomophthora muscae
GBIF-Observation.org-Observations		https://observation.org/observation/120043159			2016-06-06T00:00:00																		52.35	5.35	5000							NL	Flevoland			Entomophthora muscae
GBIF-Observation.org-Observations		https://observation.org/observation/85444250			2014-06-08T00:00:00																		52	5.4	5000							NL	Utrecht			Entomophthora muscae
GBIF-Observation.org-Observations		https://observation.org/observation/46282687			2009-05-27T00:00:00																		51.45	5.45	5000							NL	Noord-Brabant			Entomophthora muscae
GBIF-Observation.org-Observations		https://observation.org/observation/102787000			2015-05-29T00:00:00																		52	5.5	5000							NL	Utrecht			Entomophthora muscae
GBIF-Observation.org-Observations		https://observation.org/observation/119218355			2016-05-26T00:00:00																		52	5.5	5000							NL	Utrecht			Entomophthora muscae
GBIF-Observation.org-Observations		https://observation.org/observation/155333605			2018-04-21T00:00:00																		52.2	5.5	5000							NL	Gelderland			Entomophthora muscae
GBIF-Observation.org-Observations		https://observation.org/observation/164207489			2018-11-03T00:00:00																		52.3	5.5	5000							NL	Flevoland			Entomophthora muscae
GBIF-Observation.org-Observations		https://observation.org/observation/83395016			2014-04-15T00:00:00																		51.95	5.5	5000							NL	Utrecht			Entomophthora muscae
GBIF-Observation.org-Observations		https://observation.org/observation/87656859			2014-09-01T00:00:00																		52	5.5	5000							NL	Utrecht			Entomophthora muscae
GBIF-Observation.org-Observations		https://observation.org/observation/102851068			2015-05-26T00:00:00																		51.95	5.65	5000							NL	Gelderland			Entomophthora muscae
GBIF-Observation.org-Observations		https://observation.org/observation/43062438			2009-05-01T00:00:00																		52	5.65	5000							NL	Gelderland			Entomophthora muscae
GBIF-Observation.org-Observations		https://observation.org/observation/61339065			2010-08-23T00:00:00																		51.75	5.7	5000							NL	Gelderland			Entomophthora muscae
GBIF-Observation.org-Observations		https://observation.org/observation/118938675			2016-05-19T00:00:00																		51.75	5.75	5000							NL	Gelderland			Entomophthora muscae
GBIF-Observation.org-Observations		https://observation.org/observation/88796818			2014-09-27T00:00:00																		52.3	5.75	5000							NL	Gelderland			Entomophthora muscae
GBIF-Observation.org-Observations		https://observation.org/observation/89450754			2014-10-26T00:00:00																		51.75	5.75	5000							NL	Gelderland			Entomophthora muscae
GBIF-Observation.org-Observations		https://observation.org/observation/119957884			2016-06-06T00:00:00																		51.9	5.8	5000							NL	Gelderland			Entomophthora muscae
GBIF-Observation.org-Observations		https://observation.org/observation/54548716			2011-05-15T00:00:00																		51.85	5.8	5000							NL	Gelderland			Entomophthora muscae
GBIF-Observation.org-Observations		https://observation.org/observation/59656040			2011-09-26T00:00:00																		51.75	5.8	5000							NL	Gelderland			Entomophthora muscae
GBIF-Observation.org-Observations		https://observation.org/observation/101726721			2015-05-02T00:00:00																		52.6	5.9	5000							NL	Overijssel			Entomophthora muscae
GBIF-Observation.org-Observations		https://observation.org/observation/119211716			2016-05-26T00:00:00																		52.55	5.95	5000							NL	Overijssel			Entomophthora muscae
GBIF-Observation.org-Observations		https://observation.org/observation/119338297			2016-05-29T00:00:00																		51.75	5.95	5000							NL	Gelderland			Entomophthora muscae
GBIF-Observation.org-Observations		https://observation.org/observation/161685138			2018-08-23T00:00:00																		53.25	5.95	5000							NL	Friesland			Entomophthora muscae
GBIF-Observation.org-Observations		https://observation.org/observation/119404948			2016-05-22T00:00:00																		52.15	6	5000							NL	Gelderland			Entomophthora muscae
GBIF-Observation.org-Observations		https://observation.org/observation/126737575			2016-11-20T00:00:00																		53.15	6	5000							NL	Friesland			Entomophthora muscae
GBIF-Observation.org-Observations		https://observation.org/observation/155653190			2018-04-27T00:00:00																		52.15	6	5000							NL	Gelderland			Entomophthora muscae
GBIF-Observation.org-Observations		https://observation.org/observation/77280352			2013-07-02T00:00:00																		51.9	6	5000							NL	Gelderland			Entomophthora muscae
GBIF-Observation.org-Observations		https://observation.org/observation/78014050			2013-07-25T00:00:00																		52.2	6	5000							NL	Gelderland			Entomophthora muscae
GBIF-Observation.org-Observations		https://observation.org/observation/83183877			2014-04-05T00:00:00																		52.2	6	5000							NL	Gelderland			Entomophthora muscae
GBIF-Observation.org-Observations		https://observation.org/observation/85010263			2014-05-25T00:00:00																		52.2	6	5000							NL	Gelderland			Entomophthora muscae
GBIF-Observation.org-Observations		https://observation.org/observation/87583754			2014-08-23T00:00:00																		52.15	6	5000							NL	Gelderland			Entomophthora muscae
GBIF-Observation.org-Observations		https://observation.org/observation/119254785			2016-05-26T00:00:00																		52.1	6.05	5000							NL	Gelderland			Entomophthora muscae
GBIF-Observation.org-Observations		https://observation.org/observation/125720457			2016-10-19T00:00:00																		52.5	6.05	5000							NL	Overijssel			Entomophthora muscae
GBIF-Observation.org-Observations		https://observation.org/observation/125830344			2016-10-04T00:00:00																		52.5	6.05	5000							NL	Overijssel			Entomophthora muscae
GBIF-Observation.org-Observations		https://observation.org/observation/137342113			2017-04-26T00:00:00																		52.5	6.05	5000							NL	Overijssel			Entomophthora muscae
GBIF-Observation.org-Observations		https://observation.org/observation/137351662			2017-04-26T00:00:00																		52.5	6.05	5000							NL	Overijssel			Entomophthora muscae
GBIF-Observation.org-Observations		https://observation.org/observation/50660958			2010-10-22T00:00:00																		52.1	6.05	5000							NL	Gelderland			Entomophthora muscae
GBIF-Observation.org-Observations		https://observation.org/observation/62984434			2007-05-06T00:00:00																		51.5	6.05	5000							NL	Limburg			Entomophthora muscae
GBIF-Observation.org-Observations		https://observation.org/observation/77523085			2013-05-28T00:00:00																		52.15	6.05	5000							NL	Gelderland			Entomophthora muscae
GBIF-Observation.org-Observations		https://observation.org/observation/83973650			2014-04-22T00:00:00																		52.4	6.05	5000							NL	Gelderland			Entomophthora muscae
GBIF-Observation.org-Observations		https://observation.org/observation/89541812			2014-10-29T00:00:00																		52.5	6.05	5000							NL	Overijssel			Entomophthora muscae
GBIF-Observation.org-Observations		https://observation.org/observation/102178751			2015-05-14T00:00:00																		53.25	6.1	5000							NL	Friesland			Entomophthora muscae
GBIF-Observation.org-Observations		https://observation.org/observation/102782162			2015-05-29T00:00:00																		53.25	6.1	5000							NL	Friesland			Entomophthora muscae
GBIF-Observation.org-Observations		https://observation.org/observation/103177743			2015-06-09T00:00:00																		53.2	6.1	5000							NL	Friesland			Entomophthora muscae
GBIF-Observation.org-Observations		https://observation.org/observation/125803018			2016-10-23T00:00:00																		53.2	6.1	5000							NL	Friesland			Entomophthora muscae
GBIF-Observation.org-Observations		https://observation.org/observation/125866566			2016-10-25T00:00:00																		53.25	6.1	5000							NL	Friesland			Entomophthora muscae
GBIF-Observation.org-Observations		https://observation.org/observation/144589522			2017-09-30T00:00:00																		53.25	6.1	5000							NL	Friesland			Entomophthora muscae
GBIF-Observation.org-Observations		https://observation.org/observation/163995448			2018-10-26T00:00:00																		53.25	6.1	5000							NL	Friesland			Entomophthora muscae
GBIF-Observation.org-Observations		https://observation.org/observation/77115484			2013-06-24T00:00:00																		53.2	6.1	5000							NL	Friesland			Entomophthora muscae
GBIF-Observation.org-Observations		https://observation.org/observation/77545322			2013-07-12T00:00:00																		53.2	6.1	5000							NL	Friesland			Entomophthora muscae
GBIF-Observation.org-Observations		https://observation.org/observation/84136214			2014-05-05T00:00:00																		53.2	6.1	5000							NL	Friesland			Entomophthora muscae
GBIF-Observation.org-Observations		https://observation.org/observation/84163735			2014-05-05T00:00:00																		53.2	6.1	5000							NL	Friesland			Entomophthora muscae
GBIF-Observation.org-Observations		https://observation.org/observation/84183869			2014-05-06T00:00:00																		53.2	6.1	5000							NL	Friesland			Entomophthora muscae
GBIF-Observation.org-Observations		https://observation.org/observation/85148201			2014-06-04T00:00:00																		53.25	6.1	5000							NL	Friesland			Entomophthora muscae
GBIF-Observation.org-Observations		https://observation.org/observation/85497397			2014-06-15T00:00:00																		53.25	6.1	5000							NL	Friesland			Entomophthora muscae
GBIF-Observation.org-Observations		https://observation.org/observation/102887989			2015-06-01T00:00:00																		53.2	6.15	5000							NL	Friesland			Entomophthora muscae
GBIF-Observation.org-Observations		https://observation.org/observation/42836887			2009-04-26T00:00:00																		53.25	6.15	5000							NL	Friesland			Entomophthora muscae
GBIF-Observation.org-Observations		https://observation.org/observation/76627867			2013-06-06T00:00:00																		53.2	6.15	5000							NL	Friesland			Entomophthora muscae
GBIF-Observation.org-Observations		https://observation.org/observation/77583599			2013-07-15T00:00:00																		53.2	6.15	5000							NL	Friesland			Entomophthora muscae
GBIF-Observation.org-Observations		https://observation.org/observation/77640647			2013-07-17T00:00:00																		53.2	6.15	5000							NL	Friesland			Entomophthora muscae
GBIF-Observation.org-Observations		https://observation.org/observation/78205091			2013-08-06T00:00:00																		53.2	6.15	5000							NL	Friesland			Entomophthora muscae
GBIF-Observation.org-Observations		https://observation.org/observation/79984888			2013-10-30T00:00:00																		52.25	6.15	5000							NL	Overijssel			Entomophthora muscae
GBIF-Observation.org-Observations		https://observation.org/observation/80013196			2013-10-31T00:00:00																		53.15	6.15	5000							NL	Groningen			Entomophthora muscae
GBIF-Observation.org-Observations		https://observation.org/observation/84242409			2014-05-08T00:00:00																		53.2	6.15	5000							NL	Friesland			Entomophthora muscae
GBIF-Observation.org-Observations		https://observation.org/observation/40536356			2008-10-06T00:00:00																		53.25	6.2	5000							NL	Friesland			Entomophthora muscae
GBIF-Observation.org-Observations		https://observation.org/observation/42835469			2009-04-23T00:00:00																		53.3	6.2	5000							NL	Friesland			Entomophthora muscae
GBIF-Observation.org-Observations		https://observation.org/observation/42833578			2009-05-04T00:00:00																		53.25	6.2	5000							NL	Groningen			Entomophthora muscae
GBIF-Observation.org-Observations		https://observation.org/observation/42834541			2009-04-23T00:00:00																		53.25	6.2	5000							NL	Friesland			Entomophthora muscae
GBIF-Observation.org-Observations		https://observation.org/observation/42836016			2009-04-25T00:00:00																		53.25	6.2	5000							NL	Groningen			Entomophthora muscae
GBIF-Observation.org-Observations		https://observation.org/observation/42836668			2009-04-25T00:00:00																		53.2	6.2	5000							NL	Groningen			Entomophthora muscae
GBIF-Observation.org-Observations		https://observation.org/observation/42836994			2009-04-27T00:00:00																		53.25	6.2	5000							NL	Friesland			Entomophthora muscae
GBIF-Observation.org-Observations		https://observation.org/observation/42837077			2009-04-27T00:00:00																		53.25	6.2	5000							NL	Friesland			Entomophthora muscae
GBIF-Observation.org-Observations		https://observation.org/observation/119356499			2016-05-25T00:00:00																		52.7	6.25	5000							NL	Drenthe			Entomophthora muscae
GBIF-Observation.org-Observations		https://observation.org/observation/119386940			2016-05-30T00:00:00																		52.7	6.25	5000							NL	Drenthe			Entomophthora muscae
GBIF-Observation.org-Observations		https://observation.org/observation/119562220			2016-06-03T00:00:00																		52.7	6.25	5000							NL	Drenthe			Entomophthora muscae
GBIF-Observation.org-Observations		https://observation.org/observation/119922473			2016-06-11T00:00:00																		52.7	6.25	5000							NL	Drenthe			Entomophthora muscae
GBIF-Observation.org-Observations		https://observation.org/observation/124688501			2016-10-17T00:00:00																		52.9	6.25	5000							NL	Drenthe			Entomophthora muscae
GBIF-Observation.org-Observations		https://observation.org/observation/125721684			2016-10-19T00:00:00																		52.9	6.25	5000							NL	Friesland			Entomophthora muscae
GBIF-Observation.org-Observations		https://observation.org/observation/136943896			2017-04-18T00:00:00																		52.7	6.25	5000							NL	Drenthe			Entomophthora muscae
GBIF-Observation.org-Observations		https://observation.org/observation/157985239			2018-05-19T00:00:00																		52.7	6.25	5000							NL	Drenthe			Entomophthora muscae
GBIF-Observation.org-Observations		https://observation.org/observation/42626163			2009-04-18T00:00:00																		53.3	6.25	5000							NL	Friesland			Entomophthora muscae
GBIF-Observation.org-Observations		https://observation.org/observation/42836184			2009-04-25T00:00:00																		53.2	6.25	5000							NL	Groningen			Entomophthora muscae
GBIF-Observation.org-Observations		https://observation.org/observation/42836428			2009-04-25T00:00:00																		53.2	6.25	5000							NL	Groningen			Entomophthora muscae
GBIF-Observation.org-Observations		https://observation.org/observation/42836566			2009-04-25T00:00:00																		53.2	6.25	5000							NL	Groningen			Entomophthora muscae
GBIF-Observation.org-Observations		https://observation.org/observation/84299157			2014-05-10T00:00:00																		52.7	6.25	5000							NL	Drenthe			Entomophthora muscae
GBIF-Observation.org-Observations		https://observation.org/observation/86916423			2014-08-03T00:00:00																		52.7	6.25	5000							NL	Drenthe			Entomophthora muscae
GBIF-Observation.org-Observations		https://observation.org/observation/118968562			2016-05-19T00:00:00																		52.65	6.3	5000							NL	Drenthe			Entomophthora muscae
GBIF-Observation.org-Observations		https://observation.org/observation/119518682			2016-06-03T00:00:00																		52.65	6.3	5000							NL	Drenthe			Entomophthora muscae
GBIF-Observation.org-Observations		https://observation.org/observation/119048065			2016-05-21T00:00:00																		51.95	6.35	5000							NL	Gelderland			Entomophthora muscae
GBIF-Observation.org-Observations		https://observation.org/observation/125844188			2016-10-23T00:00:00																		52.85	6.35	5000							NL	Drenthe			Entomophthora muscae
GBIF-Observation.org-Observations		https://observation.org/observation/125989020			2016-10-30T00:00:00																		52.35	6.35	5000							NL	Overijssel			Entomophthora muscae
GBIF-Observation.org-Observations		https://observation.org/observation/42835834			2009-04-24T00:00:00																		53.25	6.35	5000							NL	Groningen			Entomophthora muscae
GBIF-Observation.org-Observations		https://observation.org/observation/119936588			2016-06-11T00:00:00																		52.75	6.4	5000							NL	Drenthe			Entomophthora muscae
GBIF-Observation.org-Observations		https://observation.org/observation/125844204			2016-10-23T00:00:00																		52.85	6.4	5000							NL	Drenthe			Entomophthora muscae
GBIF-Observation.org-Observations		https://observation.org/observation/126010243			2016-10-27T00:00:00																		52.3	6.4	5000							NL	Overijssel			Entomophthora muscae
GBIF-Observation.org-Observations		https://observation.org/observation/119341478			2016-05-29T00:00:00																		52	6.45	5000							NL	Gelderland			Entomophthora muscae
GBIF-Observation.org-Observations		https://observation.org/observation/164741031			2018-11-17T00:00:00																		52.5	6.45	5000							NL	Overijssel			Entomophthora muscae
GBIF-Observation.org-Observations		https://observation.org/observation/44686180			2009-08-12T00:00:00																		52.25	6.45	5000							NL	Overijssel			Entomophthora muscae
GBIF-Observation.org-Observations		https://observation.org/observation/77206724			2013-06-30T00:00:00																		51.85	6.45	5000							NL	Gelderland			Entomophthora muscae
GBIF-Observation.org-Observations		https://observation.org/observation/83665283			2014-04-22T00:00:00																		52.45	6.45	5000							NL	Overijssel			Entomophthora muscae
GBIF-Observation.org-Observations		https://observation.org/observation/69850092			2012-07-15T00:00:00																		53.2	6.5	5000							NL	Groningen			Entomophthora muscae
GBIF-Observation.org-Observations		https://observation.org/observation/80383452			2013-11-24T00:00:00																		52.3	6.5	5000							NL	Overijssel			Entomophthora muscae
GBIF-Observation.org-Observations		https://observation.org/observation/138785675			2017-05-22T00:00:00																		52.3	6.55	5000							NL	Overijssel			Entomophthora muscae
GBIF-Observation.org-Observations		https://observation.org/observation/145754415			2017-11-02T00:00:00																		52.4	6.65	5000							NL	Overijssel			Entomophthora muscae
GBIF-Observation.org-Observations		https://observation.org/observation/146043970			2017-10-18T00:00:00																		52.4	6.65	5000							NL	Overijssel			Entomophthora muscae
GBIF-Observation.org-Observations		https://observation.org/observation/164375907			2018-11-01T00:00:00																		52.4	6.65	5000							NL	Overijssel			Entomophthora muscae
GBIF-Observation.org-Observations		https://observation.org/observation/61132473			2011-10-08T00:00:00																		52.4	6.65	5000							NL	Overijssel			Entomophthora muscae
GBIF-Observation.org-Observations		https://observation.org/observation/125825777			2016-10-23T00:00:00																		52.85	6.8	5000							NL	Drenthe			Entomophthora muscae
GBIF-Observation.org-Observations		https://observation.org/observation/126471583			2016-05-27T00:00:00																		52.15	6.85	5000							NL	Overijssel			Entomophthora muscae
GBIF-Observation.org-Observations		https://observation.org/observation/86146542			2014-07-08T00:00:00																		52.75	6.9	5000							NL	Drenthe			Entomophthora muscae
GBIF--Observations		https://observation.org/observation/101231794			2015-04-18T00:00:00																		51.9	5.1	5000							NL	Zuid-Holland			Entomophthora muscae
GBIF--Observations		https://observation.org/observation/101687735			2015-04-29T00:00:00																		50.8	5.85	5000							NL	Limburg			Entomophthora muscae
GBIF--Observations		https://observation.org/observation/103636666			2015-06-14T00:00:00																		52.2	6	5000							NL	Gelderland			Entomophthora muscae
GBIF--Observations		https://observation.org/observation/103665359			2015-06-19T00:00:00																		52.25	6.5	5000							NL	Overijssel			Entomophthora muscae
GBIF-PDD-PDD		CFCA61AB-CE3B-4285-8142-81F75D00CA4B			1928-04-16T00:00:00																		-41.2685	173.298								NZ				Entomophthora muscae
GBIF-PDD-PDD		831CE3BF-0110-4483-86AD-D66CA231342E			1968-06-01T00:00:00																		-36.8913	174.72								NZ				Entomophthora muscae
GBIF-Rotherham Biological Records Centre-SR00041600000B0M		7c31efed-0d67-4ac7-b7cd-0f32a2a98aef			1989-08-13T00:00:00																		53.359	-1.17506	10000							GB	England			Entomophthora muscae
GBIF-Rotherham Biological Records Centre-SR00041600000B0U		dd27f72b-8a62-49e0-b84b-7df8f2d0b537			1987-10-02T00:00:00																		53.36	-1.3253	10000							GB	England			Entomophthora muscae
GBIF-Rotherham Biological Records Centre-SR00041600000B0U		2d644c6e-6cc5-483b-ae07-179e1b0ff8d8			1987-06-07T00:00:00																		53.359	-1.17506	10000							GB	England			Entomophthora muscae
GBIF-Rotherham Biological Records Centre-SR00041600000B27		6319e56f-f341-48f2-839f-2f208d84b2cb			1987-08-19T00:00:00																		53.359	-1.17506	10000							GB	England			Entomophthora muscae
GBIF-Rotherham Biological Records Centre-SR00041600000B29		3dff0d96-48ba-4e9b-b5bc-d3f032213462			1986-08-07T00:00:00																		53.4498	-1.32388	10000							GB	England			Entomophthora muscae
GBIF-S-S-Fungi		S:S-Fungi:F38859			1976-08-22T00:00:00																		58	12								SE	VÃ¤stergÃ¶tland			Entomophthora muscae
GBIF-Staffordshire Ecological Record-SR0005490000000P		a3344418-8c6e-40d1-a2d0-6726d96fc3a0			2000-09-17T00:00:00																		53.0922	-2.07611	10000							GB	England			Entomophthora muscae
GBIF-SxBRC-THU000020000000L		2cf7c2a2-b59c-44a1-acbe-fec8279e38a3			1997-01-01T00:00:00																		50.9383	0.53919	1000							GB	England			Entomophthora muscae
GBIF-WU-Herbarium WU					1994-11-20T00:00:00																		48.375	13.7083	500							AT				Entomophthora muscae
GBIF-WU-Herbarium WU					2019-07-01T00:00:00																		47.4361	14.4266								AT				Entomophthora muscae
iNaturalist	2020-07-07	8787339	2000/06/20 7:22 PM EDT	2000-06-20	2000-06-20 23:22:00 UTC	Eastern Time (US & Canada)	574531	jasondombroskie	2017-11-13 00:28:46 UTC	2017-11-14 20:28:16 UTC	research	CC-BY-NC	https://www.inaturalist.org/observations/8787339	https://static.inaturalist.org/photos/11794446/medium.jpg?1510532562				1	0	FALSE		Nipissing District, ON, Canada	46.0665	-78.4846	500			FALSE						Canada	Fly Death Fungus	Entomophthora muscae		Fungi	339550
iNaturalist	2020-07-07	8787340	2003/07/18 8:48 PM EDT	2003-07-18	2003-07-19 00:48:00 UTC	Eastern Time (US & Canada)	574531	jasondombroskie	2017-11-13 00:28:46 UTC	2017-11-14 20:28:09 UTC	research	CC-BY-NC	https://www.inaturalist.org/observations/8787340	https://static.inaturalist.org/photos/11794449/medium.jpg?1510532564				1	0	FALSE		Nipissing District, ON, Canada	45.8673	-77.7571				FALSE						Canada	Fly Death Fungus	Entomophthora muscae		Fungi	339550
iNaturalist	2020-07-07	9126463	2007/04/18 6:33 AM CEST	2007-04-18	2007-04-18 04:33:00 UTC	Paris	464262	jeremybarker	2017-12-11 20:44:03 UTC	2017-12-11 21:13:29 UTC	research	CC-BY-NC	https://www.inaturalist.org/observations/9126463	https://static.inaturalist.org/photos/12333170/medium.jpeg?1513024508			The killer...	1	0	FALSE		Somerset, UK	51.1776	-3.045				FALSE				Somerset	England	United Kingdom	Fly Death Fungus	Entomophthora muscae		Fungi	339550
iNaturalist	2020-07-07	20777333	2007/05/27 2:32 PM CEST	2007-05-27	2007-05-27 12:32:00 UTC	Belgrade	1449003	vikula_bludov	2019-02-26 10:47:59 UTC	2019-06-22 02:09:39 UTC	needs_id	CC-BY-NC	https://www.inaturalist.org/observations/20777333	https://static.inaturalist.org/photos/32041886/medium.jpg?1551176406				2	0	FALSE		Ð”Ð¼Ð¸Ñ‚Ñ€Ð¾Ð²ÑÐºÐ¸Ð¹ Ñ€-Ð½, ÐœÐ¾ÑÐºÐ¾Ð²ÑÐºÐ°Ñ Ð¾Ð±Ð»., Ð Ð¾ÑÑÐ¸Ñ	56.2424	37.4228	31			FALSE				Dmitrovskiy rayon		Russia	Entomophthora	Entomophthora	Fly Death Fungi	Fungi	55117
iNaturalist	2020-07-07	9544764	2007/07/24 7:56 PM AKDT	2007-07-24	2007-07-25 03:56:00 UTC	Alaska	14812	gwark	2018-01-21 02:53:30 UTC	2018-01-21 04:27:29 UTC	research	CC-BY-NC	https://www.inaturalist.org/observations/9544764	https://static.inaturalist.org/photos/13021235/medium.jpg?1516502436		Arthropods, Diptera, Diptera spp, Fungi, Hillcrest Drive, Insecta		1	0	FALSE		Sitka, AK, USA	57.0499	-135.322	71			FALSE				Sitka	Alaska	United States	Fly Death Fungus	Entomophthora muscae		Fungi	339550
iNaturalist	2020-07-07	38660602	2007/10/23 9:42 PM PDT	2007-10-23	2007-10-24 04:42:00 UTC	Pacific Time (US & Canada)	1705671	shirley2019	2020-02-15 06:03:24 UTC	2020-05-24 18:20:10 UTC	research	CC-BY-NC	https://www.inaturalist.org/observations/38660602	https://static.inaturalist.org/photos/61476350/medium.jpg?1581745566			Slow moving fly, on a dried blade of reed canary grass.	2	0	FALSE		Devon, AB, Canada	53.368	-113.716	200			FALSE			Town of Devon and Devon River Valley	Division No. 11		Canada	Fly Death Fungus	Entomophthora muscae		Fungi	339550
iNaturalist	2020-07-07	9153498	2007/11/14 1:21 PM CET	2007-11-14	2007-11-14 12:21:00 UTC	Paris	464262	jeremybarker	2017-12-14 14:24:02 UTC	2017-12-15 20:30:51 UTC	research	CC-BY-NC	https://www.inaturalist.org/observations/9153498	https://static.inaturalist.org/photos/11696383/medium.jpeg?1510062658				2	0	FALSE		Devon, UK	50.6802	-3.55557				FALSE				Devon	England	United Kingdom	Fly Death Fungus	Entomophthora muscae		Fungi	339550
iNaturalist	2020-07-07	6326260	2008/08/10 2:23 PM EDT	2008-08-10	2008-08-10 18:23:00 UTC	Eastern Time (US & Canada)	103695	christine123	2017-05-23 00:24:11 UTC	2019-12-13 20:48:38 UTC	needs_id		https://www.inaturalist.org/observations/6326260	https://static.inaturalist.org/photos/7968909/medium.jpg?1495498973			With Entomophthora fungus	1	0	FALSE		Renfrew County, ON, Canada	45.5308	-77.1266	2131			FALSE				Renfrew		Canada	Calyptrates	Entomophthora	Calyptrate Flies	Insecta	342767
iNaturalist	2020-07-07	28540657	2009/07/02 1:07 PM EDT	2009-07-02	2009-07-02 17:07:00 UTC	Eastern Time (US & Canada)	1371496	sdrovetski	2019-07-10 05:12:49 UTC	2019-07-10 11:52:20 UTC	needs_id		https://www.inaturalist.org/observations/28540657	https://static.inaturalist.org/photos/44498384/medium.jpg?1562735361				2	0	FALSE		Cantabria, Spain	43.1627	-4.63098	2			FALSE					Cantabria	Spain	Entomophthora	Entomophthora	Fly Death Fungi	Fungi	55117
iNaturalist	2020-07-07	1609054	2010-05-13	2010-05-13		Pacific Time (US & Canada)	6971	silversea_starsong	2015-06-09 02:45:22 UTC	2016-01-22 20:07:34 UTC	research	CC-BY-NC	http://www.inaturalist.org/observations/1609054	https://static.inaturalist.org/photos/1978538/medium.JPG?1433817924				1	0	FALSE		Brighton Secondary College, Victoria	-37.9209	145.019	33			FALSE			Melbourne	Bayside - Brighton	Victoria	Australia	Entomophthora muscae	Entomophthora muscae		Fungi	339550
iNaturalist	2020-07-07	38400506	2011-05-05 14:47:00	2011-05-05	2011-05-05 19:47:00 UTC	Quito	2526742	ajott	2020-02-07 20:59:21 UTC	2020-03-13 22:42:59 UTC	research	CC-BY-ND	https://www.inaturalist.org/observations/38400506	https://static.inaturalist.org/photos/61022980/medium.jpg?1581108502				1	0	FALSE		GroÃŸ Kiesow, Deutschland	54.0122	13.4772	4834			FALSE				Mecklenburg-Vorpommern	Mecklenburg-Vorpommern	Germany	FliegentÃ¶ter	Entomophthora muscae		Fungi	339550
iNaturalist	2020-07-07	8787341	2011/06/21 12:03 PM EDT	2011-06-21	2011-06-21 16:03:00 UTC	Eastern Time (US & Canada)	574531	jasondombroskie	2017-11-13 00:28:46 UTC	2017-11-14 20:28:03 UTC	research	CC-BY-NC	https://www.inaturalist.org/observations/8787341	https://static.inaturalist.org/photos/11794454/medium.jpeg?1510532568				1	0	FALSE		Division No. 3, AB, Canada	49.119	-114.049	500			FALSE				Division No. 3		Canada	Fly Death Fungus	Entomophthora muscae		Fungi	339550
iNaturalist	2020-07-07	19171445	2011-10-11 12:15:29	2011-10-11	2011-10-11 16:15:29 UTC	Eastern Time (US & Canada)	812654	salamanderdance	2018-12-23 13:18:02 UTC	2018-12-24 15:08:57 UTC	research	CC-BY-NC	https://www.inaturalist.org/observations/19171445	https://static.inaturalist.org/photos/29442025/medium.jpg?1545571060		flies, dead bear, carrion, audubon, fall, green, Mystery flies	These flies were killed by a fungus that infected them and caused them to glue their moths to twigs. There were dozens of them._x000D_	1	0	FALSE		audubon community nature center	42.0204	-79.17				FALSE				Chautauqua	New York	United States	Fly Death Fungus	Entomophthora muscae		Fungi	339550
iNaturalist	2020-07-07	32756950	2011/10/15 8:22 AM AEDT	2011-10-15	2011-10-14 21:22:00 UTC	Melbourne	2208557	ronigreer	2019-09-15 12:08:45 UTC	2019-11-21 17:55:02 UTC	research	CC-BY-NC	https://www.inaturalist.org/observations/32756950	https://static.inaturalist.org/photos/51398632/medium.jpg?1568547257		Animal, Australia, Botanical, Entomophthora muscae, Fly, Fungi, Fungi-Lichen-Moss etc, Gippsland, Heart Morass, Insect, Sale, Victoria		1	0	FALSE		The Heart VIC 3851, Australia	-38.1457	147.107	31			FALSE					Victoria	Australia	Entomophthora muscae	Entomophthora muscae		Fungi	339550
iNaturalist	2020-07-07	37148127	2012/05/04 5:27 PM EDT	2012-05-04	2012-05-04 21:27:00 UTC	Eastern Time (US & Canada)	1357547	cholmesphoto	2020-01-01 02:33:27 UTC	2020-01-05 17:11:45 UTC	research		https://www.inaturalist.org/observations/37148127	https://static.inaturalist.org/photos/58842327/medium.jpg?1577845936		Entomophthora, Entomophthora muscae, Entomophthoraceae, Entomophthorales, Fly Death Fungus, Fungi, Insect Destroyers, Zygomycetes, Zygomycota, fungus, nature, wildlife		1	0	FALSE		New York, US	41.1164	-73.7835		obscured		TRUE				Westchester	New York	United States	Fly Death Fungus	Entomophthora muscae		Fungi	339550
iNaturalist	2020-07-07	24469251	2012-05-16	2012-05-16		Eastern Time (US & Canada)	1673632	megachile	2019-05-03 21:46:51 UTC	2019-06-18 02:12:16 UTC	research	CC0	https://www.inaturalist.org/observations/24469251	https://static.inaturalist.org/photos/37833484/medium.jpeg?1556918805				1	0	FALSE		711 E John St, Appleton, WI 54911, USA	44.2612	-88.3989	209			FALSE				Outagamie	Wisconsin	United States	Fly Death Fungus	Entomophthora muscae		Fungi	339550
iNaturalist	2020-07-07	40333532	2012/06/30 3:11 PM SST	2012-06-30	2012-06-30 02:11:00 UTC	Samoa	1382469	alphis	2020-03-21 00:42:34 UTC	2020-03-21 01:22:16 UTC	needs_id	CC-BY-NC	https://www.inaturalist.org/observations/40333532	https://static.inaturalist.org/photos/64061462/medium.jpg?1584751317			SANYO DIGITAL CAMERA	1	0	FALSE		Kondopoga, Republic of Karelia, Russia	62.2216	34.2953	31			FALSE						Russia	Ð­Ð½Ñ‚Ð¾Ð¼Ð¾Ñ„Ñ‚Ð¾Ñ€Ð° Ð¼ÑƒÑˆÐ¸Ð½Ð°Ñ	Entomophthora muscae		Fungi	339550
iNaturalist	2020-07-07	41098706	2012/07/29 12:40 PM CEST	2012-07-29	2012-07-29 10:40:00 UTC	Paris	1922575	gerrit_oehm	2020-03-31 11:36:19 UTC	2020-03-31 11:51:36 UTC	research	CC-BY-NC	https://www.inaturalist.org/observations/41098706	https://static.inaturalist.org/photos/65135804/medium.jpeg?1585615319				1	0	FALSE		49637 Menslage, Deutschland	52.6733	7.89509	242			FALSE				Weser-Ems	Niedersachsen	Germany	Entomophthora muscae	Entomophthora muscae		Fungi	339550
iNaturalist	2020-07-07	45306411	2012/08/20 12:10 PM EDT	2012-08-20	2012-08-20 16:10:00 UTC	Eastern Time (US & Canada)	35078	srall	2020-05-08 21:20:03 UTC	2020-06-14 17:33:27 UTC	needs_id	CC-BY-NC	https://www.inaturalist.org/observations/45306411	https://static.inaturalist.org/photos/71833245/medium.jpg?1588971412				2	0	FALSE		Warren, NJ 07059, USA	40.6025	-74.5324	61			FALSE			Warren Twp.	Somerset	New Jersey	United States	Fly Death Fungi	Entomophthora	Fly Death Fungi	Fungi	55117
iNaturalist	2020-07-07	45356380	2013/05/20 10:34 AM EDT	2013-05-20	2013-05-20 14:34:00 UTC	Eastern Time (US & Canada)	35078	srall	2020-05-09 12:22:08 UTC	2020-06-14 17:32:13 UTC	needs_id	CC-BY-NC	https://www.inaturalist.org/observations/45356380	https://static.inaturalist.org/photos/71918756/medium.jpg?1589025988				2	0	FALSE		Warren, NJ 07059, USA	40.6027	-74.5328	59			FALSE			Warren Twp.	Somerset	New Jersey	United States	Fly Death Fungi	Entomophthora	Fly Death Fungi	Fungi	55117
iNaturalist	2020-07-07	498311	2013-07-31	2013-07-31		Eastern Time (US & Canada)	8122	mle	2014-01-10 23:29:24 UTC	2016-10-19 16:08:02 UTC	research	CC-BY	http://www.inaturalist.org/observations/498311	https://static.inaturalist.org/photos/634088/medium.jpg?1389396629			The first picture is when I first found the weird fly fungus. the second picture was later in the same day after a heavy rain and the last picture was the next day.	2	0	FALSE		tallmadge, oh	41.1014	-81.4418	6684			FALSE				Summit	Ohio	United States	Fly Death Fungus	Entomophthora muscae		Fungi	339550
iNaturalist	2020-07-07	985855	2014-02-09	2014-02-09		Auckland	57929	epitree	2014-02-09 01:06:19 UTC	2017-07-05 21:35:08 UTC	needs_id	CC-BY-NC	http://naturewatch.org.nz/observations/385469	https://static.inaturalist.org/photos/1244145/medium.?1413376701			On dead Kikihia sp	1	0	FALSE		Lower slopes Mt Te Aroha	-37.5255	175.719				FALSE					Waikato	New Zealand	Genus Entomophthora	Entomophthora	Fly Death Fungi	Fungi	55117
iNaturalist	2020-07-07	529705	2014-02-11	2014-02-11		UTC	160	tiggrx	2014-02-13 19:42:13 UTC	2015-10-08 17:00:57 UTC	research		http://www.inaturalist.org/observations/529705	https://static.inaturalist.org/photos/674262/medium.jpg?1444443195			Fungus spores surrounding a dead cluster-fly (Pollenia rudis).	2	0	FALSE		Stanford Bishop, Herefordshire, England	52.1644	-2.46676	2103			FALSE				Herefordshire	England	United Kingdom	Entomophthora muscae	Entomophthora muscae		Fungi	339550
iNaturalist	2020-07-07	550921	Sun Mar 02 2014 13:28:33 GMT-0800 (PST)	2014-03-02	2014-03-02 21:28:33 UTC	Pacific Time (US & Canada)	3494	damontighe	2014-03-03 19:47:21 UTC	2017-12-06 16:22:17 UTC	needs_id	CC-BY-NC	http://www.inaturalist.org/observations/550921	https://static.inaturalist.org/photos/702981/medium.jpg?1444466815			Housefly with a serious Entomophthora muscae infection .... usually causes the fly to land then crawl up high so when the spores emerge they can rain down on other flies.	2	0	FALSE	3	Dry Creek Pioneer Regional Park, Alameda County, US-CA, US	37.6288	-122.017				FALSE				Alameda	California	United States	Calyptratae	Entomophthora	Calyptrate Flies	Insecta	342767
iNaturalist	2020-07-07	550922	Sun Mar 02 2014 13:28:33 GMT-0800 (PST)	2014-03-02	2014-03-02 21:28:33 UTC	Pacific Time (US & Canada)	3494	damontighe	2014-03-03 19:47:21 UTC	2020-06-15 03:45:56 UTC	needs_id	CC-BY-NC	http://www.inaturalist.org/observations/550922	https://static.inaturalist.org/photos/702981/medium.jpg?1444466815				2	0	FALSE	3	Dry Creek Pioneer Regional Park, Alameda County, US-CA, US	37.6288	-122.017				FALSE				Alameda	California	United States	Entomophthora muscae	Entomophthora muscae		Fungi	339550
iNaturalist	2020-07-07	13241742	2014/05/29 8:31 PM EDT	2014-05-29	2014-05-30 00:31:00 UTC	Eastern Time (US & Canada)	165078	edanko	2018-06-08 20:59:44 UTC	2018-06-10 01:53:13 UTC	research	CC-BY	https://www.inaturalist.org/observations/13241742	https://static.inaturalist.org/photos/19372469/medium.jpeg?1528491538				1	0	FALSE		Pine Valley Dr, Champaign, IL 61822, USA	40.0719	-88.2912	188			FALSE				Champaign	Illinois	United States	Fly Death Fungus	Entomophthora muscae		Fungi	339550
iNaturalist	2020-07-07	9194521	2014/06/12 8:21 PM MSK	2014-06-12	2014-06-12 16:21:00 UTC	Moscow	677594	nakarb	2017-12-18 20:27:18 UTC	2018-05-12 02:46:36 UTC	research	CC-BY-NC	https://www.inaturalist.org/observations/9194521	https://static.inaturalist.org/photos/12445630/medium.jpg?1513627643				3	0	FALSE		ÐÐ¾Ð²Ð¸Ð½ÐºÐ¸-Ð‘ÐµÐ³Ð¸Ñ‡ÐµÐ²Ð¾, ÐœÐ¾ÑÐºÐ¾Ð²ÑÐºÐ°Ñ Ð¾Ð±Ð»., Ð Ð¾ÑÑÐ¸Ñ, 142325	54.9764	37.6432	4			FALSE				Serpukhovskiy rayon		Russia	Fly Death Fungus	Entomophthora muscae		Fungi	339550
iNaturalist	2020-07-07	10987415	2014-07-21	2014-07-21		Africa/Johannesburg	528390	sallyslak	2014-07-22 17:15:21 UTC	2018-04-24 10:00:00 UTC	research	CC-BY-NC	https://www.inaturalist.org/observations/10987415	https://static.inaturalist.org/photos/15476869/medium.jpg?1523836472			<h3>Entomopathogenic/entomophagous fungus</h3><br>	2	0	FALSE		Chilibush	-33.9667	22.0908	1			FALSE				Mossel		South Africa	Fly Death Fungus	Entomophthora muscae		Fungi	339550
iNaturalist	2020-07-07	829375	Wed Aug 13 2014 11:24:27 GMT+0100 (BST)	2014-08-13	2014-08-13 09:24:27 UTC	Amsterdam	42615	petemella	2014-08-13 13:47:48 UTC	2017-10-20 14:18:03 UTC	research	CC-BY-NC	http://www.inaturalist.org/observations/829375	https://static.inaturalist.org/photos/1048235/medium.JPG?1407934191			Infecting a (dead) Melanostoma hoverfly.	1	0	FALSE			53.4514	-1.51335	10			FALSE				South Yorkshire	England	United Kingdom	Entomophthora muscae	Entomophthora muscae		Fungi	339550
iNaturalist	2020-07-07	37190214	2014/10/09 3:00 PM EDT	2014-10-09	2014-10-09 19:00:00 UTC	Eastern Time (US & Canada)	584526	joebartok	2020-01-02 11:36:48 UTC	2020-01-02 12:21:57 UTC	research	CC-BY-NC	https://www.inaturalist.org/observations/37190214	https://static.inaturalist.org/photos/58916579/medium.jpg?1577964920			Not sure what the host species is, maybe Pollenia sp? â€“ https://www.inaturalist.org/observations/37190241	1	0	FALSE		Tweed, ON, Canada	44.4779	-77.3142	23			FALSE				Hastings		Canada	Fly Death Fungus	Entomophthora muscae		Fungi	339550
iNaturalist	2020-07-07	1580388	2014-10-21	2014-10-21		Hawaii	15211	carmelo_lopez	2015-06-03 00:12:22 UTC	2015-10-08 17:24:03 UTC	needs_id	CC-BY-NC	http://www.inaturalist.org/observations/1580388	https://static.inaturalist.org/photos/1951977/medium.JPG?1433290366			Probably E. forficulae.	1	0	FALSE		Copalinga Ecolodge, Zamora, Chinchipe prov., Ecuador.	-4.09082	-78.9584				FALSE						Ecuador	Entomophthora	Entomophthora	Fly Death Fungi	Fungi	55117
iNaturalist	2020-07-07	10303895	2014-10-30 10:39:18	2014-10-30	2014-10-30 20:39:18 UTC	Hawaii	21626	francisco3_tutor	2018-03-19 03:07:27 UTC	2018-03-20 17:40:17 UTC	research	CC-BY	https://www.inaturalist.org/observations/10303895	https://static.inaturalist.org/photos/1313895/medium.JPG?1414710412				1	0	FALSE		Puerto Vallarta	20.6534	-105.225	9297			FALSE					Jalisco	Mexico	Fly Death Fungus	Entomophthora muscae		Fungi	339550
iNaturalist	2020-07-07	41901048	2014/11/07 3:39 PM CET	2014-11-07	2014-11-07 14:39:00 UTC	Berlin	1975101	adlerauge	2020-04-11 13:24:09 UTC	2020-06-09 15:43:41 UTC	research		https://www.inaturalist.org/observations/41901048	https://static.inaturalist.org/photos/66492490/medium.jpeg?1586611274			Der FliegentÃ¶ter (Entomophthora muscae, frÃ¼her Empusa muscae) ist ein Pilz. Befallene Fliegen weisen einen aufgedunsenen Hinterleib auf, der nach dem Hervorbrechen der PilzfruchtkÃ¶rper verschimmelt wirkt. Meist bildet sich um tote Fliegen herum auch ein weiÃŸlicher Hof aus Pilzsporen.	1	0	FALSE		Boxberg/Oberlausitz, Deutschland	51.4397	14.5998				FALSE					Sachsen	Germany	FliegentÃ¶ter	Entomophthora muscae		Fungi	339550
iNaturalist	2020-07-07	11107662	2014-12-27	2014-12-27		Africa/Johannesburg	528390	sallyslak	2014-12-30 10:24:33 UTC	2018-05-17 11:57:32 UTC	research	CC-BY-NC	https://www.inaturalist.org/observations/11107662	https://static.inaturalist.org/photos/15696966/medium.jpg?1524042443		slakplaas	<h3>Fly-killer</h3><br>	1	0	FALSE		Charlies path	-33.9694	22.0878	1			FALSE				Mossel		South Africa	Fly Death Fungus	Entomophthora muscae		Fungi	339550
iNaturalist	2020-07-07	36301343	2015-01-02 11:23:00	2015-01-02	2015-01-02 16:23:00 UTC	Bogota	412180	juan_carlos_caicedo_hernandez	2019-12-02 22:52:21 UTC	2019-12-02 22:52:52 UTC	research	CC-BY	https://www.inaturalist.org/observations/36301343	https://static.inaturalist.org/photos/57366655/medium.jpeg?1575326908			Hongo que ataca moscas, en este caso un sÃ­rfido del gÃ©nero Toxomerus. Para mÃ¡s info.: https://en.wikipedia.org/wiki/Entomophthora_muscae	1	0	FALSE		Parque El Virrey, Bogota, Colombia	4.67405	-74.0562	2			FALSE			BogotÃ¡ D.C.	BogotÃ¡, D.C.	Cundinamarca	Colombia	Entomophthora muscae	Entomophthora muscae		Fungi	339550
iNaturalist	2020-07-07	25743856	2015-01-02	2015-01-02		Melbourne	222137	reiner	2019-05-25 16:52:12 UTC	2020-04-25 01:52:12 UTC	research	CC-BY	https://www.inaturalist.org/observations/25743856	https://static.inaturalist.org/photos/39907731/medium.jpeg?1558803129			Fly Infected by Fungus/Mould Identified as Fungi on <a href="http://www.bowerbird.org.au/observations/28620">Bowerbird</a> by Ken Walker: "Probably Entomophthora muscae."	2	0	FALSE		Newnes Plateau NSW 2790, Australia	-33.3862	150.207				FALSE				Lithgow	New South Wales	Australia	Fly Death Fungus	Entomophthora muscae		Fungi	339550
iNaturalist	2020-07-07	1373764	Sun Apr 05 2015 14:40:53 GMT-0700 (PDT)	2015-04-05	2015-04-05 21:40:53 UTC	Pacific Time (US & Canada)	3494	damontighe	2015-04-07 07:33:00 UTC	2020-06-15 03:48:50 UTC	needs_id	CC-BY-NC	http://www.inaturalist.org/observations/1373764	https://static.inaturalist.org/photos/1698645/medium.jpg?1444443867			The coolest find of the day. A Zombie Land of flies - 9 total flies in a 5 ft x 5ft area in different states of Entomophthora muscae infection. One fly was still moving and the infection had only caused one wing to be bent up and non-functional. I could touch it with my finger and it didn't run away. During the course of photographing the other flies this still living one climbed to the top of th…	2	0	FALSE	3	Point Reyes Natl Seashore, Inverness, CA, US	38.0788	-122.863				FALSE				Marin	California	United States	Entomophthora muscae	Entomophthora muscae		Fungi	339550
iNaturalist	2020-07-07	1373640	2015-04-06 10:55:45	2015-04-06	2015-04-06 17:55:45 UTC	Pacific Time (US & Canada)	3290	temminicki	2015-04-07 05:42:41 UTC	2017-08-14 04:48:51 UTC	research		http://www.inaturalist.org/observations/1373640	https://static.inaturalist.org/photos/1698239/medium.JPG?1428383761				2	0	FALSE		laurelwood park san mateo	37.5242	-122.321	1098			FALSE				San Mateo	California	United States	Fly Death Fungus	Entomophthora muscae		Fungi	339550
iNaturalist	2020-07-07	3825798	2015/06/16 6:40 AM EDT	2015-06-16	2015-06-16 10:40:00 UTC	Eastern Time (US & Canada)	288981	allysonv	2016-08-07 20:05:16 UTC	2018-02-01 16:07:34 UTC	needs_id	CC-BY-NC	http://www.inaturalist.org/observations/3825798	https://static.inaturalist.org/photos/4473973/medium.jpeg?1470600304				2	0	FALSE		West Newton, Newton, MA, USA	42.3498	-71.2251	2034			FALSE				Middlesex	Massachusetts	United States	Entomophthora	Entomophthora	Fly Death Fungi	Fungi	55117
iNaturalist	2020-07-07	1726618	Sun Jul 05 2015 13:18:32 GMT-0700 (PDT)	2015-07-05	2015-07-05 20:18:32 UTC	Pacific Time (US & Canada)	3494	damontighe	2015-07-05 20:35:42 UTC	2017-05-30 02:32:35 UTC	research	CC-BY-NC	http://www.inaturalist.org/observations/1726618	https://static.inaturalist.org/photos/2092034/medium.jpg?1436128550			a few months ago I brought home a Entomophthora muscae infected house fly from Point Reyes to photography and study and to see if it could infect the fruit flies as I had read. _x000D_ http://www.inaturalist.org/observations/1373764_x000D_ Well it appears the Entomophthora muscae has taken up residence with my fruit fly population. yes!_x000D_ _x000D_ iphone microscope	2	0	FALSE	3	Alameda County, US-CA, US	37.804	-122.266				FALSE			Oakland	Alameda	California	United States	Fly Death Fungus	Entomophthora muscae		Fungi	339550
iNaturalist	2020-07-07	2658314	2015-07-08	2015-07-08		Eastern Time (US & Canada)	53860	berkshirenaturalist	2016-02-09 01:54:16 UTC	2019-06-18 20:52:42 UTC	research	CC-BY-NC-ND	http://www.inaturalist.org/observations/2658314	https://static.inaturalist.org/photos/2987926/medium.JPG?1454982859				3	0	FALSE		October Mountain State Forest, Washington, Berkshire County, Massachusetts, US	42.3559	-73.1805	47			FALSE				Berkshire	Massachusetts	United States	Fly Death Fungus	Entomophthora muscae		Fungi	339550
iNaturalist	2020-07-07	48158910	2015/07/25 8:01 PM EDT	2015-07-25	2015-07-26 00:01:00 UTC	America/New_York	2959102	zombieflied	2020-06-01 19:53:40 UTC	2020-06-02 03:48:04 UTC	research	CC-BY-NC	https://www.inaturalist.org/observations/48158910	https://static.inaturalist.org/photos/76397921/medium.jpg?1591041038			Old E. muscae-killed Drosophila cadaver, photographed under dissecting microscope	1	0	FALSE		Central Berkeley, Berkeley, CA, USA	37.8721	-122.274				FALSE			Berkeley	Alameda	California	United States	Fly Death Fungus	Entomophthora muscae		Fungi	339550
iNaturalist	2020-07-07	1805405	Sun Jul 26 2015 17:32:53 GMT-0700 (PDT)	2015-07-26	2015-07-27 00:32:53 UTC	Pacific Time (US & Canada)	3494	damontighe	2015-07-27 01:00:04 UTC	2020-06-15 03:43:56 UTC	needs_id	CC-BY-NC	http://www.inaturalist.org/observations/1805405	https://static.inaturalist.org/photos/2187684/medium.jpg?1437958837			Microscopy done on abdomen and hind legs. Front legs did not show signs of mycelium. Small dots (spores) were flowing off abdomen and are captured in one of the image. Fly found in my apartment on the ceiling. Months ago I had brought home an infected house fly from Pt Reyes and the fungus appears to have taken up residency on my fruit flies	2	0	FALSE	3	Alameda County, US-CA, US	37.804	-122.265				FALSE			Oakland	Alameda	California	United States	Fly Death Fungus	Entomophthora muscae		Fungi	339550
iNaturalist	2020-07-07	48158920	2015/07/27 9:09 AM EDT	2015-07-27	2015-07-27 19:09:00 UTC	Hawaii	2959102	zombieflied	2020-06-01 19:53:44 UTC	2020-06-14 17:20:05 UTC	needs_id	CC-BY-NC	https://www.inaturalist.org/observations/48158920	https://static.inaturalist.org/photos/76397975/medium.jpg?1591041053			Drosophila hydei killed by Entomophthora muscae, photographed under dissecting microscope.	3	0	FALSE		Central Berkeley, Berkeley, CA, USA	37.8721	-122.274				FALSE			Berkeley	Alameda	California	United States	Fly Death Fungi	Entomophthora	Fly Death Fungi	Fungi	55117
iNaturalist	2020-07-07	48158921	2015/07/27 7:45 AM EDT	2015-07-27	2015-07-27 11:45:00 UTC	America/New_York	2959102	zombieflied	2020-06-01 19:53:44 UTC	2020-06-14 15:47:04 UTC	needs_id	CC-BY-NC	https://www.inaturalist.org/observations/48158921	https://static.inaturalist.org/photos/76397986/medium.jpg?1591041057			Presumably Drosophila hydei killed by Entomophthora muscae.	3	0	FALSE		Central Berkeley, Berkeley, CA, USA	37.8721	-122.274				FALSE			Berkeley	Alameda	California	United States	Fly Death Fungi	Entomophthora	Fly Death Fungi	Fungi	55117
iNaturalist	2020-07-07	48158919	2015/07/29 10:35 AM EDT	2015-07-29	2015-07-29 14:35:00 UTC	America/New_York	2959102	zombieflied	2020-06-01 19:53:44 UTC	2020-06-14 17:20:46 UTC	needs_id	CC-BY-NC	https://www.inaturalist.org/observations/48158919	https://static.inaturalist.org/photos/76397965/medium.jpg?1591041049			Drosophila spp killed by Entomophthora muscae	3	0	FALSE		Central Berkeley, Berkeley, CA, USA	37.8721	-122.274				FALSE			Berkeley	Alameda	California	United States	Fly Death Fungi	Entomophthora	Fly Death Fungi	Fungi	55117
iNaturalist	2020-07-07	41098763	2015/07/29 9:37 AM CEST	2015-07-29	2015-07-29 07:37:00 UTC	Paris	1922575	gerrit_oehm	2020-03-31 11:37:10 UTC	2020-03-31 14:35:08 UTC	research	CC-BY-NC	https://www.inaturalist.org/observations/41098763	https://static.inaturalist.org/photos/65138088/medium.jpeg?1585616712				1	0	FALSE		49637 Menslage, Deutschland	52.6733	7.89509	242			FALSE				Weser-Ems	Niedersachsen	Germany	Entomophthora muscae	Entomophthora muscae		Fungi	339550
iNaturalist	2020-07-07	3825655	2015/08/18 4:32 AM EDT	2015-08-18	2015-08-18 08:32:00 UTC	Eastern Time (US & Canada)	288981	allysonv	2016-08-07 19:51:19 UTC	2018-02-01 16:07:30 UTC	needs_id	CC-BY-NC	http://www.inaturalist.org/observations/3825655	https://static.inaturalist.org/photos/4473749/medium.jpg?1470599452				1	0	FALSE		West Newton, Newton, MA, USA	42.3498	-71.2251	2034			FALSE				Middlesex	Massachusetts	United States	Entomophthora	Entomophthora	Fly Death Fungi	Fungi	55117
iNaturalist	2020-07-07	36025998	2015/09/21 11:02 AM MSK	2015-09-21	2015-09-21 08:02:00 UTC	Moscow	830550	woodmen19	2019-11-24 18:38:28 UTC	2020-06-14 17:40:13 UTC	needs_id	CC-BY-NC	https://www.inaturalist.org/observations/36025998	https://static.inaturalist.org/photos/56893360/medium.jpg?1574620682		Entomophthora muscae		3	0	FALSE		ÐšÐ¸Ñ€Ð¾Ð²Ð¾-Ð§ÐµÐ¿ÐµÑ†Ðº, ÐšÐ¸Ñ€Ð¾Ð²ÑÐºÐ°Ñ Ð¾Ð±Ð»., Ð Ð¾ÑÑÐ¸Ñ	58.5382	50.01	31			FALSE						Russia	Fly Death Fungi	Entomophthora	Fly Death Fungi	Fungi	55117
iNaturalist	2020-07-07	36028941	2015/09/23 4:06 PM MSK	2015-09-23	2015-09-23 13:06:00 UTC	Moscow	830550	woodmen19	2019-11-24 19:55:00 UTC	2020-03-13 22:42:56 UTC	research	CC-BY-NC	https://www.inaturalist.org/observations/36028941	https://static.inaturalist.org/photos/56898486/medium.jpg?1574625061		Entomophthora muscae		1	0	FALSE		ÐšÐ¸Ñ€Ð¾Ð²Ð¾-Ð§ÐµÐ¿ÐµÑ†Ðº, ÐšÐ¸Ñ€Ð¾Ð²ÑÐºÐ°Ñ Ð¾Ð±Ð»., Ð Ð¾ÑÑÐ¸Ñ	58.5421	50.0127	31			FALSE						Russia	Ð­Ð½Ñ‚Ð¾Ð¼Ð¾Ñ„Ñ‚Ð¾Ñ€Ð° Ð¼ÑƒÑˆÐ¸Ð½Ð°Ñ	Entomophthora muscae		Fungi	339550
iNaturalist	2020-07-07	48158911	2015/09/25 8:34 AM EDT	2015-09-25	2015-09-25 12:34:00 UTC	America/New_York	2959102	zombieflied	2020-06-01 19:53:41 UTC	2020-06-14 17:21:54 UTC	needs_id	CC-BY-NC	https://www.inaturalist.org/observations/48158911	https://static.inaturalist.org/photos/76397935/medium.jpg?1591041041			Drosophila spp killed by Entomophthora muscae	3	0	FALSE		Central Berkeley, Berkeley, CA, USA	37.8721	-122.274				FALSE			Berkeley	Alameda	California	United States	Fly Death Fungi	Entomophthora	Fly Death Fungi	Fungi	55117
iNaturalist	2020-07-07	48158912	2015/09/25 8:34 AM EDT	2015-09-25	2015-09-25 12:34:00 UTC	America/New_York	2959102	zombieflied	2020-06-01 19:53:41 UTC	2020-06-23 16:22:48 UTC	needs_id	CC-BY-NC	https://www.inaturalist.org/observations/48158912	https://static.inaturalist.org/photos/76397949/medium.jpg?1591041045			Drosophila spp killed by Entomophthora muscae	3	0	FALSE		Central Berkeley, Berkeley, CA, USA	37.8721	-122.274				FALSE			Berkeley	Alameda	California	United States	Fly Death Fungi	Entomophthora	Fly Death Fungi	Fungi	55117
iNaturalist	2020-07-07	16344784	2015/10/06 8:46 AM EDT	2015-10-06	2015-10-06 12:46:00 UTC	Eastern Time (US & Canada)	281081	wayne_fidler	2018-09-09 04:19:01 UTC	2019-09-12 16:05:09 UTC	research	CC-BY-NC	https://www.inaturalist.org/observations/16344784	https://static.inaturalist.org/photos/24565768/medium.jpg?1536465655			looking to ID the fungi that has killed these flies	1	0	FALSE		Eastwood, Syracuse, NY 13206, USA	43.0713	-76.1166	2			FALSE			City of Syracuse, NY	Onondaga	New York	United States	Fly Death Fungus	Entomophthora muscae		Fungi	339550
iNaturalist	2020-07-07	2530156	Mon Dec 28 2015 09:58:37 GMT-0800 (PST)	2015-12-28	2015-12-28 17:58:37 UTC	Pacific Time (US & Canada)	3494	damontighe	2016-01-01 04:41:37 UTC	2020-06-15 03:46:47 UTC	needs_id	CC-BY-NC	http://www.inaturalist.org/observations/2530156	https://static.inaturalist.org/photos/2832061/medium.jpg?1451623385				3	0	FALSE	3	1514 Alice St, Oakland, CA, US	37.804	-122.265				FALSE			Oakland	Alameda	California	United States	Fly Death Fungus	Entomophthora muscae		Fungi	339550
iNaturalist	2020-07-07	5033778	2016-04-10 13:38:41	2016-04-10	2016-04-10 20:38:41 UTC	Pacific Time (US & Canada)	1	kueda	2017-01-31 19:25:23 UTC	2019-04-24 04:21:59 UTC	research	CC0	https://www.inaturalist.org/observations/5033778	https://static.inaturalist.org/photos/3353366/medium.jpg?1460527846			This is for the fungus infecting the fly. Not sure if those are fruiting bodies or what. Fly obs at http://www.inaturalist.org/observations/2927419	2	0	FALSE		Red Hills ACEC, Tuolumne County, CA, USA	37.8407	-120.477				FALSE				Tuolumne	California	United States	Fly Death Fungus	Entomophthora muscae		Fungi	339550
iNaturalist	2020-07-07	35079382	2016/05/02 11:06 AM MSK	2016-05-02	2016-05-02 08:06:00 UTC	Moscow	1155054	radik_kutushev	2019-10-30 07:36:18 UTC	2019-11-03 12:32:19 UTC	research	CC-BY-NC	https://www.inaturalist.org/observations/35079382	https://static.inaturalist.org/photos/55293685/medium.jpg?1572420972				2	0	FALSE		ÐÐ¾Ð²Ð¾ÑˆÐµÑˆÐ¼Ð¸Ð½ÑÐºÐ¸Ð¹ Ñ€-Ð½, Ð ÐµÑÐ¿. Ð¢Ð°Ñ‚Ð°Ñ€ÑÑ‚Ð°Ð½, Ð Ð¾ÑÑÐ¸Ñ	55.1172	51.4839	15			FALSE						Russia	Ð­Ð½Ñ‚Ð¾Ð¼Ð¾Ñ„Ñ‚Ð¾Ñ€Ð° Ð¼ÑƒÑˆÐ¸Ð½Ð°Ñ	Entomophthora muscae		Fungi	339550
iNaturalist	2020-07-07	37667931	2016/05/12 9:42 PM EDT	2016-05-12	2016-05-13 01:42:00 UTC	Eastern Time (US & Canada)	1518293	theorickert	2020-01-17 01:28:58 UTC	2020-07-07 14:57:35 UTC	needs_id	CC-BY-NC	https://www.inaturalist.org/observations/37667931	https://static.inaturalist.org/photos/59762613/medium.jpg?1579224392				3	0	FALSE		Armstrong County, PA, USA	40.7858	-79.6128	1000			FALSE				Armstrong	Pennsylvania	United States	Fly Death Fungus	Entomophthora muscae		Fungi	339550
iNaturalist	2020-07-07	5033756	2016-05-14 17:33:42	2016-05-14	2016-05-15 00:33:42 UTC	Pacific Time (US & Canada)	1	kueda	2017-01-31 19:17:04 UTC	2019-05-11 05:45:57 UTC	research	CC0	https://www.inaturalist.org/observations/5033756	https://static.inaturalist.org/photos/3676831/medium.jpg?1463292451			This is for the white powdery fungi on the abdominal hairs of the fly. Fly observation is at https://www.inaturalist.org/observations/3178890	2	0	FALSE		Las Trampas Regional Wilderness, Contra Costa, California, United States	37.821	-122.048				FALSE				Contra Costa	California	United States	Fly Death Fungus	Entomophthora muscae		Fungi	339550
iNaturalist	2020-07-07	3319026	Fri May 20 2016 13:43:32 GMT-0700 (PDT)	2016-05-20	2016-05-20 20:43:32 UTC	Pacific Time (US & Canada)	76164	ergunnison	2016-05-28 00:21:36 UTC	2017-08-14 14:06:30 UTC	needs_id	CC-BY-ND	http://www.inaturalist.org/observations/3319026	https://static.inaturalist.org/photos/3851786/medium.jpg?1464563883				2	0	FALSE	3	Marin Municipal Water District Watershed, Marin County, US-CA, US	37.9787	-122.659				FALSE				Marin	California	United States	Entomophthora	Entomophthora	Fly Death Fungi	Fungi	55117
iNaturalist	2020-07-07	3804269	Thu Aug 04 2016 13:58:32 GMT-0700 (PDT)	2016-08-04	2016-08-04 20:58:32 UTC	Pacific Time (US & Canada)	3494	damontighe	2016-08-04 21:07:06 UTC	2020-07-07 14:55:59 UTC	needs_id	CC-BY-NC	http://www.inaturalist.org/observations/3804269	https://static.inaturalist.org/photos/4444105/medium.jpg?1470344880				2	0	FALSE	3	1502 Alice St, Oakland, CA, US	37.804	-122.265				FALSE			Oakland	Alameda	California	United States	Fly Death Fungus	Entomophthora muscae		Fungi	339550
iNaturalist	2020-07-07	3916249	Fri Aug 19 2016 00:02:01 GMT-0700 (PDT)	2016-08-19	2016-08-19 07:02:01 UTC	Pacific Time (US & Canada)	3494	damontighe	2016-08-19 07:05:51 UTC	2018-07-25 18:38:09 UTC	research	CC-BY-NC	http://www.inaturalist.org/observations/3916249	https://static.inaturalist.org/photos/4606605/medium.jpg?1471595999			Last year in April I brought home:_x000D_ http://www.inaturalist.org/observations/1373764_x000D_ _x000D_ and intentionally tried to spread it to my fruit fly population, which worked:_x000D_ http://www.inaturalist.org/observations/1726618_x000D_ _x000D_ This observation doesn't look like the two previous hosts to me so maybe its jumped once again!	1	0	FALSE	3	1515 Alice St, Oakland, CA, US	37.804	-122.265				FALSE			Oakland	Alameda	California	United States	Fly Death Fungus	Entomophthora muscae		Fungi	339550
iNaturalist	2020-07-07	20163820	2016-08-21 07:07:00	2016-08-21	2016-08-21 04:07:00 UTC	Moscow	1453678	melodi_96	2019-02-06 21:32:59 UTC	2019-11-06 23:28:15 UTC	research	CC-BY-NC	https://www.inaturalist.org/observations/20163820	https://static.inaturalist.org/photos/31106306/medium.jpg?1549488337				2	0	FALSE		Ð³Ð¾Ñ€Ð¾Ð´ ÐšÐ¾Ñ€Ð¾Ð»Ñ‘Ð², ÐœÐ¾ÑÐºÐ¾Ð²ÑÐºÐ°Ñ Ð¾Ð±Ð»., Ð Ð¾ÑÑÐ¸Ñ	55.9017	37.8478	9			FALSE			ÐšÐ¾Ñ€Ð¾Ð»Ñ‘Ð², ÐœÐž	Pushkinskiy rayon		Russia	Ð­Ð½Ñ‚Ð¾Ð¼Ð¾Ñ„Ñ‚Ð¾Ñ€Ð° ÐœÑƒÑˆÐ¸Ð½Ð°Ñ	Entomophthora muscae		Fungi	339550
iNaturalist	2020-07-07	3962355	Thu Aug 25 2016 14:22:22 GMT-0700 (PDT)	2016-08-25	2016-08-25 21:22:22 UTC	Pacific Time (US & Canada)	3494	damontighe	2016-08-25 22:44:12 UTC	2017-05-30 02:57:47 UTC	research	CC-BY-NC	http://www.inaturalist.org/observations/3962355	https://static.inaturalist.org/photos/4671695/medium.jpg?1472165142			Early stage of infection, can see material on wings and some body segments	2	0	FALSE	3	1502 Alice St, Oakland, CA, US	37.804	-122.265				FALSE			Oakland	Alameda	California	United States	Fly Death Fungus	Entomophthora muscae		Fungi	339550
iNaturalist	2020-07-07	3971078	Fri Aug 26 2016 16:48:57 GMT-0700 (PDT)	2016-08-26	2016-08-26 23:48:57 UTC	Pacific Time (US & Canada)	3494	damontighe	2016-08-27 02:56:57 UTC	2017-08-15 02:19:43 UTC	research	CC-BY-NC	http://www.inaturalist.org/observations/3971078	https://static.inaturalist.org/photos/4682449/medium.jpg?1472266847			Found 6 Drosophila repleta dead with fruiting bodies starting today. _x000D_ _x000D_ Found one fly that was still just barely moving, so I trained the cellphone on it for 2 hours and got this cool video of the fungal infection progressing:_x000D_ _x000D_ https://www.youtube.com/watch?v=Q9E2tLx9XmM	1	0	FALSE	3	1502 Alice St, Oakland, CA, US	37.804	-122.265				FALSE			Oakland	Alameda	California	United States	Fly Death Fungus	Entomophthora muscae		Fungi	339550
iNaturalist	2020-07-07	4145276	Sun Sep 18 2016 15:18:23 GMT-0500 (CDT)	2016-09-18	2016-09-18 20:18:23 UTC	Central Time (US & Canada)	286954	alethia	2016-09-19 03:19:05 UTC	2018-12-01 02:29:49 UTC	needs_id		http://www.inaturalist.org/observations/4145276	https://static.inaturalist.org/photos/4935031/medium.jpg?1474255156			I thought it was just a green fly but then i noticed the stripes on his back and the wings were different from a fly	3	1	FALSE	3	210 S Sycamore St, Somonauk, IL, US	41.6324	-88.6804				FALSE				De Kalb	Illinois	United States	Entomophthora	Entomophthora	Fly Death Fungi	Fungi	55117
iNaturalist	2020-07-07	4167389	Wed Sep 21 2016 13:10:08 GMT-0700 (PDT)	2016-09-21	2016-09-21 20:10:08 UTC	Pacific Time (US & Canada)	3494	damontighe	2016-09-21 20:10:43 UTC	2017-08-15 02:39:50 UTC	research	CC-BY-NC	http://www.inaturalist.org/observations/4167389	https://static.inaturalist.org/photos/4961640/medium.jpg?1474488746				1	0	FALSE	3	1514 Alice St, Oakland, CA, US	37.8041	-122.265				FALSE			Oakland	Alameda	California	United States	Fly Death Fungus	Entomophthora muscae		Fungi	339550
iNaturalist	2020-07-07	4214106	Tue Sep 27 2016 08:58:36 GMT-0400 (EDT)	2016-09-27	2016-09-27 12:58:36 UTC	Eastern Time (US & Canada)	287240	kazimir	2016-09-27 13:14:48 UTC	2016-10-19 16:08:32 UTC	research		http://www.inaturalist.org/observations/4214106	https://static.inaturalist.org/photos/5027610/medium.jpg?1474982099			Parasitized? It was clinging on to the grass but not moving. Looks like abdomen is swollen, or maybe has fungal growth?	3	0	FALSE	3	29 Flat St, Brattleboro, VT, US	42.8517	-72.5587	33			FALSE			Brattleboro	Windham	Vermont	United States	Fly Death Fungus	Entomophthora muscae		Fungi	339550
iNaturalist	2020-07-07	4230327	Thu Sep 29 2016 07:20:16 GMT-0700 (PDT)	2016-09-29	2016-09-29 14:20:16 UTC	Pacific Time (US & Canada)	3494	damontighe	2016-09-29 14:34:21 UTC	2017-05-30 03:36:51 UTC	research	CC-BY-NC	http://www.inaturalist.org/observations/4230327	https://static.inaturalist.org/photos/5052779/medium.jpg?1475159742			Found a total of 12 infected flies in the kitchen after being away for 2 weeks	2	0	FALSE	3	1515 Alice St, Oakland, CA, US	37.804	-122.265				FALSE			Oakland	Alameda	California	United States	Fly Death Fungus	Entomophthora muscae		Fungi	339550
iNaturalist	2020-07-07	4390839	2016-10-18 4:18:55 PM EDT	2016-10-18	2016-10-18 20:18:55 UTC	Eastern Time (US & Canada)	15842	michaelskvarla	2016-10-19 10:51:17 UTC	2017-11-10 02:29:57 UTC	research	CC-BY-NC-SA	http://www.inaturalist.org/observations/4390839	https://static.inaturalist.org/photos/5269014/medium.jpeg?1476874330				1	0	FALSE	2	1st Street Beltsville, MD 20705	39.0277	-76.9223				FALSE	gps	gps		Prince George's	Maryland	United States	Fly Death Fungus	Entomophthora muscae		Fungi	339550
iNaturalist	2020-07-07	4394694	Wed Oct 19 2016 11:44:20 GMT-0700 (PDT)	2016-10-19	2016-10-19 18:44:20 UTC	Pacific Time (US & Canada)	3494	damontighe	2016-10-19 21:03:32 UTC	2017-05-31 23:07:09 UTC	research	CC-BY-NC	http://www.inaturalist.org/observations/4394694	https://static.inaturalist.org/photos/5274842/medium.jpg?1476911030				1	0	FALSE	3	1515 Alice St, Oakland, CA, US	37.8041	-122.265				FALSE			Oakland	Alameda	California	United States	Fly Death Fungus	Entomophthora muscae		Fungi	339550
iNaturalist	2020-07-07	4440538	Wed Oct 26 2016 11:24:18 GMT-0700 (PDT)	2016-10-26	2016-10-26 18:24:18 UTC	Pacific Time (US & Canada)	3494	damontighe	2016-10-26 18:29:46 UTC	2017-08-15 03:42:31 UTC	research	CC-BY-NC	http://www.inaturalist.org/observations/4440538	https://static.inaturalist.org/photos/5345927/medium.jpg?1477506617			6 infected in my compost	1	0	FALSE	3	1515 Alice St, Oakland, CA, US	37.8041	-122.266				FALSE			Oakland	Alameda	California	United States	Fly Death Fungus	Entomophthora muscae		Fungi	339550
iNaturalist	2020-07-07	4484141	2016-11-02 4:17:06 PM EDT	2016-11-02	2016-11-02 20:17:06 UTC	Eastern Time (US & Canada)	15842	michaelskvarla	2016-11-02 22:55:25 UTC	2020-06-04 17:32:11 UTC	research	CC-BY-NC-SA	http://www.inaturalist.org/observations/4484141	https://static.inaturalist.org/photos/5414395/medium.jpeg?1478127337			On persimmon tree	1	0	FALSE	2	1st Street Beltsville, MD 20705	39.0277	-76.921				FALSE	gps	gps		Prince George's	Maryland	United States	Fly Death Fungus	Entomophthora muscae		Fungi	339550
iNaturalist	2020-07-07	4749960	Sat Dec 10 2016 01:44:06 GMT-0800 (PST)	2016-12-10	2016-12-10 09:44:06 UTC	Pacific Time (US & Canada)	3494	damontighe	2016-12-10 09:46:37 UTC	2020-06-15 00:10:54 UTC	needs_id	CC-BY-NC	http://www.inaturalist.org/observations/4749960	https://static.inaturalist.org/photos/5773466/medium.jpg?1481363366				2	0	FALSE	3	1515 Alice St, Oakland, CA, US	37.804	-122.266				FALSE			Oakland	Alameda	California	United States	Fly Death Fungus	Entomophthora muscae		Fungi	339550
iNaturalist	2020-07-07	4875052	Sat Dec 31 2016 14:58:18 GMT-0800 (PST)	2016-12-31	2016-12-31 22:58:18 UTC	Pacific Time (US & Canada)	3494	damontighe	2016-12-31 23:02:01 UTC	2017-06-01 21:01:25 UTC	research	CC-BY-NC	https://www.inaturalist.org/observations/4875052	https://static.inaturalist.org/photos/5925467/medium.jpg?1483225491			76.5 inches off the ground	2	0	FALSE	3	1494 Alice St, Oakland, CA, US	37.8038	-122.265				FALSE			Oakland	Alameda	California	United States	Fly Death Fungus	Entomophthora muscae		Fungi	339550
iNaturalist	2020-07-07	4875073	Sat Dec 31 2016 14:56:51 GMT-0800 (PST)	2016-12-31	2016-12-31 22:56:51 UTC	Pacific Time (US & Canada)	3494	damontighe	2016-12-31 23:04:48 UTC	2017-06-01 21:01:26 UTC	research	CC-BY-NC	https://www.inaturalist.org/observations/4875073	https://static.inaturalist.org/photos/5925479/medium.jpg?1483225597			78 and 78.5 inches off the ground There is a degree of irony that these 2 fruit flies decide to die on the one tenants door frame who has a giant fly on their door. Fly decoys apparently work.	2	0	FALSE	3	Lake Merritt, Oakland, CA, US	37.804	-122.265	3			FALSE			Oakland	Alameda	California	United States	Fly Death Fungus	Entomophthora muscae		Fungi	339550
iNaturalist	2020-07-07	5174134	Fri Feb 24 2017 14:33:00 GMT-0800 (PST)	2017-02-24	2017-02-24 22:33:00 UTC	Pacific Time (US & Canada)	3494	damontighe	2017-02-25 06:30:24 UTC	2017-06-06 13:32:08 UTC	research	CC-BY-NC	https://www.inaturalist.org/observations/5174134	https://static.inaturalist.org/photos/6379748/medium.jpg?1488004387				2	0	FALSE	3	3874 Hanly Rd, Oakland, CA, US	37.8064	-122.215				FALSE			Oakland	Alameda	California	United States	Fly Death Fungus	Entomophthora muscae		Fungi	339550
iNaturalist	2020-07-07	5338271	2017/03/12 8:28 AM PDT	2017-03-12	2017-03-12 15:28:00 UTC	Pacific Time (US & Canada)	3494	damontighe	2017-03-15 23:25:53 UTC	2020-06-15 03:42:42 UTC	needs_id	CC-BY-NC	https://www.inaturalist.org/observations/5338271	https://static.inaturalist.org/photos/6586186/medium.jpeg?1489618344			found by Ken-ichi at night	2	0	FALSE		San Diego, California, United States	33.2233	-116.455				FALSE				San Diego	California	United States	Fly Death Fungus	Entomophthora muscae		Fungi	339550
iNaturalist	2020-07-07	5631795	2017/04/09 5:03 PM PDT	2017-04-09	2017-04-10 00:03:00 UTC	Pacific Time (US & Canada)	254706	dclump	2017-04-10 01:16:35 UTC	2019-03-22 04:13:47 UTC	research		https://www.inaturalist.org/observations/5631795	https://static.inaturalist.org/photos/6965952/medium.jpg?1491786963			Found infecting 2 yellow dung fly carcasses	1	0	FALSE		Sonoma County, US-CA, US	38.3834	-122.676	62	obscured		TRUE				Sonoma	California	United States	Fly Death Fungus	Entomophthora muscae		Fungi	339550
iNaturalist	2020-07-07	5720370	Sat Apr 15 2017 08:06:28 GMT-0700 (PDT)	2017-04-15	2017-04-15 15:06:28 UTC	Pacific Time (US & Canada)	3494	damontighe	2017-04-15 15:11:21 UTC	2017-06-02 23:20:02 UTC	research	CC-BY-NC	https://www.inaturalist.org/observations/5720370	https://static.inaturalist.org/photos/7093893/medium.jpg?1492269156				2	0	FALSE	3	1502 Alice St, Oakland, CA, US	37.804	-122.265				FALSE			Oakland	Alameda	California	United States	Fly Death Fungus	Entomophthora muscae		Fungi	339550
iNaturalist	2020-07-07	5732245	2017/04/15 11:55 AM PDT	2017-04-15	2017-04-15 18:55:00 UTC	Pacific Time (US & Canada)	45475	biobabbler	2017-04-15 20:38:42 UTC	2019-12-27 18:46:02 UTC	research	CC-BY-NC	https://www.inaturalist.org/observations/5732245	https://static.inaturalist.org/photos/7108811/medium.jpg?1492288384			On a fly, on a sprouting asparagus, tallest plant in that plot.	1	0	FALSE		Mariposa, CA 95338, USA	37.4849	-119.966	15079			FALSE				Mariposa	California	United States	Fly Death Fungus	Entomophthora muscae		Fungi	339550
iNaturalist	2020-07-07	5821163	2017/04/17 9:56 AM PDT	2017-04-17	2017-04-17 16:56:00 UTC	Pacific Time (US & Canada)	223005	dlbowls	2017-04-18 15:22:51 UTC	2020-07-07 14:57:28 UTC	research	CC-BY-NC	https://www.inaturalist.org/observations/5821163	https://static.inaturalist.org/photos/7240246/medium.jpg?1492528782			This is a fungus that infects Miridae.	2	0	FALSE		Los Angeles County, US-CA, US	34.2714	-118.626	25	obscured		TRUE				Los Angeles	California	United States	Entomophthora erupta	Entomophthora erupta		Fungi	543367
iNaturalist	2020-07-07	5960003	2017/04/25 10:24 AM PDT	2017-04-25	2017-04-25 17:24:00 UTC	Pacific Time (US & Canada)	80984	kimssight	2017-04-26 00:55:15 UTC	2017-05-01 02:19:56 UTC	research	CC-BY-NC	https://www.inaturalist.org/observations/5960003	https://static.inaturalist.org/photos/7445683/medium.jpg?1493167326				2	0	FALSE		Los Angeles County, CA, USA	34.0302	-118.048	456			FALSE				Los Angeles	California	United States	Entomophthora erupta	Entomophthora erupta		Fungi	543367
iNaturalist	2020-07-07	5977604	2017/04/25 10:30 AM PDT	2017-04-25	2017-04-25 17:30:00 UTC	Pacific Time (US & Canada)	1850	bbunny	2017-04-27 05:08:04 UTC	2017-04-27 15:07:16 UTC	research	CC-BY-NC	https://www.inaturalist.org/observations/5977604	https://static.inaturalist.org/photos/7471710/medium.jpg?1493269240			same individual as here: https://www.inaturalist.org/observations/5960003	2	0	FALSE		Los Angeles County, CA, USA	34.0325	-118.046				FALSE				Los Angeles	California	United States	Entomophthora erupta	Entomophthora erupta		Fungi	543367
iNaturalist	2020-07-07	6042357	2017/04/30 10:15 AM PDT	2017-04-30	2017-04-30 17:15:00 UTC	Pacific Time (US & Canada)	28	tiwane	2017-05-01 22:09:53 UTC	2019-05-30 05:06:00 UTC	research	CC-BY-NC	https://www.inaturalist.org/observations/6042357	https://static.inaturalist.org/photos/7569762/medium.jpg?1493676595		Entomophthora muscae, jepson prairie, macro, solano county		2	0	FALSE		Solano County, CA, USA	38.2752	-121.823				FALSE				Solano	California	United States	Fly Death Fungus	Entomophthora muscae		Fungi	339550
iNaturalist	2020-07-07	6202911	2017-05-13 12:12:16 PM PDT	2017-05-13	2017-05-13 19:12:16 UTC	Pacific Time (US & Canada)	1	kueda	2017-05-14 04:04:01 UTC	2019-04-12 01:18:51 UTC	research	CC0	https://www.inaturalist.org/observations/6202911	https://static.inaturalist.org/photos/7788191/medium.jpeg?1494734859			Twelve infected flies on this Ericameria, mostly syrphid, all on the underside of the petals or just below on the flower or stem.	2	0	FALSE	2	Mount Diablo State Park, Contra Costa County, US-CA, US	37.8907	-121.939	5			FALSE				Contra Costa	California	United States	Fly Death Fungus	Entomophthora muscae		Fungi	339550
iNaturalist	2020-07-07	6340596	2017/05/13 5:59 PM PDT	2017-05-13	2017-05-14 00:59:00 UTC	Pacific Time (US & Canada)	21370	euproserpinus	2017-05-24 02:50:18 UTC	2017-05-31 03:29:52 UTC	research	CC-BY-NC	https://www.inaturalist.org/observations/6340596	https://static.inaturalist.org/photos/7990710/medium.jpg?1495593971				1	0	FALSE		San Benito County, CA, USA	36.3542	-120.827	758			FALSE				San Benito	California	United States	Fly Death Fungus	Entomophthora muscae		Fungi	339550
iNaturalist	2020-07-07	8494210	2017/05/17 7:27 PM EDT	2017-05-17	2017-05-17 23:27:00 UTC	Eastern Time (US & Canada)	53860	berkshirenaturalist	2017-10-21 20:14:13 UTC	2018-05-04 00:28:16 UTC	research	CC-BY-NC-ND	https://www.inaturalist.org/observations/8494210	https://static.inaturalist.org/photos/11328752/medium.jpeg?1508612728				1	0	FALSE		Kent County, DE, USA	39.2599	-75.4734	30			FALSE				Kent	Delaware	United States	Fly Death Fungus	Entomophthora muscae		Fungi	339550
iNaturalist	2020-07-07	8806706	2017/05/24 10:05 AM HST	2017-05-24	2017-05-24 20:05:00 UTC	Hawaii	168642	libbing_life	2017-11-14 19:58:30 UTC	2018-01-26 01:00:52 UTC	research		https://www.inaturalist.org/observations/8806706	https://static.inaturalist.org/photos/8018474/medium.jpeg?1495734068				1	0	FALSE		Russian Ridge, CA	37.3131	-122.215	172			FALSE				San Mateo	California	United States	Fly Death Fungus	Entomophthora muscae		Fungi	339550
iNaturalist	2020-07-07	6586800	Sat Jun 10 2017 13:12:26 GMT-0700 (PDT)	2017-06-10	2017-06-10 20:12:26 UTC	Pacific Time (US & Canada)	3494	damontighe	2017-06-11 04:18:46 UTC	2020-06-15 00:05:03 UTC	needs_id	CC-BY-NC	https://www.inaturalist.org/observations/6586800	https://static.inaturalist.org/photos/8359722/medium.jpg?1497154799				2	0	FALSE	3	Leona Regional Open Space Park, Oakland, CA, US	37.7842	-122.155				FALSE			Oakland	Alameda	California	United States	Fly Death Fungus	Entomophthora muscae		Fungi	339550
iNaturalist	2020-07-07	6734042	2017/06/20 10:45 AM PDT	2017-06-20	2017-06-20 17:45:00 UTC	Pacific Time (US & Canada)	223005	dlbowls	2017-06-20 20:01:47 UTC	2018-01-13 23:42:34 UTC	needs_id	CC-BY-NC	https://www.inaturalist.org/observations/6734042	https://static.inaturalist.org/photos/8549831/medium.jpg?1497988107				1	0	FALSE		Los Angeles County, US-CA, US	34.3476	-118.672	24	obscured		TRUE				Los Angeles	California	United States	Entomophthora	Entomophthora	Fly Death Fungi	Fungi	55117
iNaturalist	2020-07-07	6749689	2017/06/21 11:29 AM PDT	2017-06-21	2017-06-21 18:29:00 UTC	Pacific Time (US & Canada)	28	tiwane	2017-06-22 01:51:04 UTC	2020-03-27 19:36:13 UTC	needs_id	CC-BY-NC	https://www.inaturalist.org/observations/6749689	https://static.inaturalist.org/photos/8574054/medium.jpg?1498096234		HSIC, Hayward Shoreline, macro, Alameda County, east bay, Diptera, Tachinid, Tachinidae, Fly death fungus, Entomophthora muscae	With Fly Death Fungus.	2	0	FALSE		Hayward, CA, USA	37.6232	-122.137				FALSE			Hayward	Alameda	California	United States	Calyptrate Flies	Entomophthora	Calyptrate Flies	Insecta	342767
iNaturalist	2020-07-07	6749682	2017/06/21 11:29 AM PDT	2017-06-21	2017-06-21 18:29:00 UTC	Pacific Time (US & Canada)	28	tiwane	2017-06-22 01:50:52 UTC	2017-06-22 06:44:04 UTC	research	CC-BY-NC	https://www.inaturalist.org/observations/6749682	https://static.inaturalist.org/photos/8574034/medium.jpg?1498096161		HSIC, Hayward Shoreline, macro, Alameda County, east bay, Diptera, Tachinid, Tachinidae, Fly death fungus, Entomophthora muscae		1	0	FALSE		Hayward, CA, USA	37.6232	-122.137				FALSE			Hayward	Alameda	California	United States	Fly Death Fungus	Entomophthora muscae		Fungi	339550
iNaturalist	2020-07-07	38352103	2017/06/22 7:02 AM MSK	2017-06-22	2017-06-22 04:02:00 UTC	Moscow	830550	woodmen19	2020-02-06 06:04:47 UTC	2020-03-13 22:42:58 UTC	research	CC-BY-NC	https://www.inaturalist.org/observations/38352103	https://static.inaturalist.org/photos/60940737/medium.jpg?1580969034		Entomophthora muscae		1	0	FALSE		ÐšÐ¸Ñ€Ð¾Ð²Ð¾-Ð§ÐµÐ¿ÐµÑ†Ðº, ÐšÐ¸Ñ€Ð¾Ð²ÑÐºÐ°Ñ Ð¾Ð±Ð»., Ð Ð¾ÑÑÐ¸Ñ	58.5431	50.0095	31			FALSE						Russia	Ð­Ð½Ñ‚Ð¾Ð¼Ð¾Ñ„Ñ‚Ð¾Ñ€Ð° Ð¼ÑƒÑˆÐ¸Ð½Ð°Ñ	Entomophthora muscae		Fungi	339550
iNaturalist	2020-07-07	19228148	2017/06/26 11:54 AM CEST	2017-06-26	2017-06-26 09:54:00 UTC	Paris	1402463	mirandaengelshoven	2018-12-26 09:57:09 UTC	2019-01-03 09:52:09 UTC	research		https://www.inaturalist.org/observations/19228148	https://static.inaturalist.org/photos/29538579/medium.jpg?1545817104				1	0	FALSE		Baarn, Nederland	52.2202	5.2559				FALSE				Baarn		Netherlands	Entomophthora muscae	Entomophthora muscae		Fungi	339550
iNaturalist	2020-07-07	6971100	2017/07/04 9:00 AM PDT	2017-07-04	2017-07-04 16:00:00 UTC	Pacific Time (US & Canada)	3494	damontighe	2017-07-08 20:47:00 UTC	2017-07-10 02:58:33 UTC	research	CC-BY-NC	https://www.inaturalist.org/observations/6971100	https://static.inaturalist.org/photos/8900878/medium.jpeg?1499470763				1	0	FALSE		Lander, Nevada, United States	39.4512	-117.008				FALSE				Lander	Nevada	United States	Fly Death Fungus	Entomophthora muscae		Fungi	339550
iNaturalist	2020-07-07	7009378	Sun Jul 09 2017 21:50:17 GMT-0600 (MDT)	2017-07-09	2017-07-10 03:50:17 UTC	Mountain Time (US & Canada)	3494	damontighe	2017-07-11 05:01:03 UTC	2020-01-21 19:46:46 UTC	research	CC-BY-NC	https://www.inaturalist.org/observations/7009378	https://static.inaturalist.org/photos/8983916/medium.jpg?1499749271				1	0	FALSE	3	1514 Alice St, Oakland, CA, US	37.804	-122.265				FALSE			Oakland	Alameda	California	United States	Fly Death Fungus	Entomophthora muscae		Fungi	339550
iNaturalist	2020-07-07	38417720	2017/07/11 6:19 AM MSK	2017-07-11	2017-07-11 03:19:00 UTC	Moscow	830550	woodmen19	2020-02-08 09:29:29 UTC	2020-03-13 22:43:00 UTC	research	CC-BY-NC	https://www.inaturalist.org/observations/38417720	https://static.inaturalist.org/photos/61053223/medium.jpg?1581154139		Entomophthora muscae		1	0	FALSE		ÐšÐ¸Ñ€Ð¾Ð²Ð¾-Ð§ÐµÐ¿ÐµÑ†ÐºÐ¸Ð¹ Ñ€-Ð½, ÐšÐ¸Ñ€Ð¾Ð²ÑÐºÐ°Ñ Ð¾Ð±Ð»., Ð Ð¾ÑÑÐ¸Ñ	58.5565	50.2199	31			FALSE						Russia	Ð­Ð½Ñ‚Ð¾Ð¼Ð¾Ñ„Ñ‚Ð¾Ñ€Ð° Ð¼ÑƒÑˆÐ¸Ð½Ð°Ñ	Entomophthora muscae		Fungi	339550
iNaturalist	2020-07-07	7093506	Sun Jul 16 2017 18:32:52 GMT-0700 (PDT)	2017-07-16	2017-07-17 01:32:52 UTC	Pacific Time (US & Canada)	3494	damontighe	2017-07-17 21:03:07 UTC	2020-01-21 19:46:44 UTC	research	CC-BY-NC	https://www.inaturalist.org/observations/7093506	https://static.inaturalist.org/photos/9113495/medium.jpg?1500325407				1	0	FALSE	3	1502 Alice St, Oakland, CA, US	37.804	-122.265				FALSE			Oakland	Alameda	California	United States	Fly Death Fungus	Entomophthora muscae		Fungi	339550
iNaturalist	2020-07-07	7094094	Sun Jul 16 2017 19:39:50 GMT-0700 (PDT)	2017-07-16	2017-07-17 02:39:50 UTC	Pacific Time (US & Canada)	3494	damontighe	2017-07-17 21:58:19 UTC	2020-01-21 19:46:38 UTC	research	CC-BY-NC	https://www.inaturalist.org/observations/7094094	https://static.inaturalist.org/photos/9114459/medium.jpg?1500328716				2	0	FALSE	3	1514 Alice St, Oakland, CA, US	37.8041	-122.265				FALSE			Oakland	Alameda	California	United States	Fly Death Fungus	Entomophthora muscae		Fungi	339550
iNaturalist	2020-07-07	7094100	Sun Jul 16 2017 19:41:00 GMT-0700 (PDT)	2017-07-16	2017-07-17 02:41:00 UTC	Pacific Time (US & Canada)	3494	damontighe	2017-07-17 21:58:55 UTC	2017-07-18 01:48:45 UTC	research	CC-BY-NC	https://www.inaturalist.org/observations/7094100	https://static.inaturalist.org/photos/9114468/medium.jpg?1500328751				2	0	FALSE	3	1514 Alice St, Oakland, CA, US	37.804	-122.265				FALSE			Oakland	Alameda	California	United States	Fly Death Fungus	Entomophthora muscae		Fungi	339550
iNaturalist	2020-07-07	7133653	Thu Jul 20 2017 09:37:57 GMT-0700 (PDT)	2017-07-20	2017-07-20 16:37:57 UTC	Pacific Time (US & Canada)	3494	damontighe	2017-07-20 18:04:30 UTC	2020-01-21 19:46:30 UTC	research	CC-BY-NC	https://www.inaturalist.org/observations/7133653	https://static.inaturalist.org/photos/9180962/medium.jpg?1500573879			Took a single infected fly and put it in compost 4 days ago and today unnoticed the fruit flies weren't as bad. Did a quick count and found 23 fruit flies in final infection state of the fungus. It's the most aggressive infection I've seen of the fungus on my fruit fly population to date	1	0	FALSE	3	1514 Alice St, Oakland, CA, US	37.804	-122.265				FALSE			Oakland	Alameda	California	United States	Fly Death Fungus	Entomophthora muscae		Fungi	339550
iNaturalist	2020-07-07	7147452	Thu Jul 20 2017 09:12:36 GMT-0400 (EDT)	2017-07-20	2017-07-20 13:12:36 UTC	Eastern Time (US & Canada)	534001	pamdarrow	2017-07-21 19:54:37 UTC	2019-08-19 22:08:03 UTC	research		https://www.inaturalist.org/observations/7147452	https://static.inaturalist.org/photos/9203534/medium.jpg?1500666879				2	0	FALSE	3	Rutland County, US-VT, US	43.5309	-72.8169	165			FALSE			Shrewsbury	Rutland	Vermont	United States	Fly Death Fungus	Entomophthora muscae		Fungi	339550
iNaturalist	2020-07-07	7343252	2017/07/22 10:09 PM PDT	2017-07-22	2017-07-23 05:09:00 UTC	Pacific Time (US & Canada)	3494	damontighe	2017-08-04 04:25:17 UTC	2017-08-10 02:31:16 UTC	research	CC-BY-NC	https://www.inaturalist.org/observations/7343252	https://static.inaturalist.org/photos/9516509/medium.jpeg?1501817965				2	0	FALSE		Sitka, Alaska, United States	57.0493	-135.334				FALSE				Sitka	Alaska	United States	Fly Death Fungus	Entomophthora muscae		Fungi	339550
iNaturalist	2020-07-07	9284814	2017/07/28 8:02 AM PDT	2017-07-28	2017-07-28 15:02:00 UTC	Pacific Time (US & Canada)	317669	alex_bairstow	2017-12-28 17:56:51 UTC	2018-01-04 01:55:59 UTC	research	CC-BY-NC	https://www.inaturalist.org/observations/9284814	https://static.inaturalist.org/photos/12583038/medium.jpg?1514478096				1	0	FALSE		Larimer County, CO, USA	40.4472	-105.754	31			FALSE				Larimer	Colorado	United States	Fly Death Fungus	Entomophthora muscae		Fungi	339550
iNaturalist	2020-07-07	7431639	2017/08/09 1:38 AM EDT	2017-08-09	2017-08-09 05:38:00 UTC	Eastern Time (US & Canada)	573831	amcarter	2017-08-10 06:46:36 UTC	2017-08-14 01:55:40 UTC	research	CC-BY-NC	https://www.inaturalist.org/observations/7431639	https://static.inaturalist.org/photos/9659518/medium.jpeg?1502347441			Found on a Dill in my herb garden.	1	0	FALSE		Marquette County, MI, USA	46.2886	-87.4756	50			FALSE				Marquette	Michigan	United States	Fly Death Fungus	Entomophthora muscae		Fungi	339550
iNaturalist	2020-07-07	8839602	2017-08-15 01:33:46	2017-08-15	2017-08-15 05:33:46 UTC	Eastern Time (US & Canada)	422985	ryanhodnett	2017-11-17 18:37:05 UTC	2019-01-01 19:00:00 UTC	research	CC-BY	https://www.inaturalist.org/observations/8839602	https://static.inaturalist.org/photos/11870958/medium.jpg?1510900120			Observation for fly: https://www.inaturalist.org/observations/8835930	2	0	FALSE		Guelph	43.526	-80.2359	187			FALSE		manual		Wellington		Canada	Fly Death Fungus	Entomophthora muscae		Fungi	339550
iNaturalist	2020-07-07	7576197	Sat Aug 19 2017 11:48:11 GMT-0500 (CDT)	2017-08-19	2017-08-19 16:48:11 UTC	Central Time (US & Canada)	427918	kennedy9094	2017-08-20 22:06:48 UTC	2017-12-30 21:20:11 UTC	research	CC-BY	https://www.inaturalist.org/observations/7576197	https://static.inaturalist.org/photos/9895517/medium.jpg?1503266809			Fungi rings on green bottle fly found under milkweed leaf	2	0	FALSE	3	3800 N Lawndale Ave, Chicago, IL, US	41.9503	-87.7207				FALSE				Cook	Illinois	United States	Fly Death Fungus	Entomophthora muscae		Fungi	339550
iNaturalist	2020-07-07	35657315	2017/08/25 5:17 PM PDT	2017-08-25	2017-08-26 00:17:00 UTC	Pacific Time (US & Canada)	27743	jaykeller	2019-11-13 23:44:45 UTC	2019-11-15 00:11:56 UTC	research		https://www.inaturalist.org/observations/35657315	https://static.inaturalist.org/photos/56249730/medium.jpg?1573688562				1	0	FALSE		Santa Cruz County, AZ, USA	31.7136	-110.873				FALSE				Santa Cruz	Arizona	United States	Fly Death Fungus	Entomophthora muscae		Fungi	339550
iNaturalist	2020-07-07	8104224	2017/09/25 9:03 AM EDT	2017-09-25	2017-09-25 13:03:00 UTC	Eastern Time (US & Canada)	103695	christine123	2017-09-26 15:46:11 UTC	2019-12-13 21:16:21 UTC	needs_id		https://www.inaturalist.org/observations/8104224	https://static.inaturalist.org/photos/10750617/medium.jpg?1506440576			this fly seems to have the Entomophthora fungus	1	0	FALSE		Rockcliffe - Manor Park, Ottawa, ON, Canada	45.4538	-75.6567	244			FALSE				Ottawa		Canada	Calyptrates	Entomophthora	Calyptrate Flies	Insecta	342767
iNaturalist	2020-07-07	11195190	2017-10-15	2017-10-15		Eastern Time (US & Canada)	374372	heelsplitter	2018-04-20 02:45:27 UTC	2018-04-20 05:02:25 UTC	needs_id	CC-BY-NC	https://www.inaturalist.org/observations/11195190	https://static.inaturalist.org/photos/15866905/medium.jpeg?1524192321			<p>Growing on a dipteran on a hardwood log.</p>	1	0	FALSE		Stonelick State Park, Pleasant Plain, Ohio, USA	39.2187	-84.0656	2104			FALSE				Clermont	Ohio	United States	Entomophthora	Entomophthora	Fly Death Fungi	Fungi	55117
iNaturalist	2020-07-07	8420922	Sun Oct 15 2017 15:17:53 GMT-0300 (ADT)	2017-10-15	2017-10-15 18:17:53 UTC	Atlantic Time (Canada)	613297	ginapenny	2017-10-16 00:43:25 UTC	2017-12-08 20:23:09 UTC	research		https://www.inaturalist.org/observations/8420922	https://static.inaturalist.org/photos/11211212/medium.jpg?1508114607				1	0	FALSE	3	366 Oakfield Park Rd, Halifax, NS, CA	44.9206	-63.5825				FALSE				Halifax		Canada	Fly Death Fungus	Entomophthora muscae		Fungi	339550
iNaturalist	2020-07-07	8461830	Wed Oct 18 2017 22:39:01 GMT-0500 (CDT)	2017-10-18	2017-10-19 03:39:01 UTC	Central Time (US & Canada)	567264	sergio92	2017-10-19 03:42:43 UTC	2018-02-14 08:00:42 UTC	research		https://www.inaturalist.org/observations/8461830	https://static.inaturalist.org/photos/11279372/medium.jpg?1508384565				1	0	FALSE	3	ProlongaciÃ³n Santa Tecla 80â€“110, Ciudad de MÃ©xico, CDMX, MX	19.3313	-99.156	19			FALSE			Zona Metropolitana		Distrito Federal	Mexico	Entomophthora muscae	Entomophthora muscae		Fungi	339550
iNaturalist	2020-07-07	8549775	Wed Oct 25 2017 16:22:17 GMT-0400 (EDT)	2017-10-25	2017-10-25 20:22:17 UTC	Eastern Time (US & Canada)	683626	alim	2017-10-25 21:49:36 UTC	2017-11-09 22:41:19 UTC	research		https://www.inaturalist.org/observations/8549775	https://static.inaturalist.org/photos/11423820/medium.jpg?1508968181			This is a â€˜mummifiedâ€™ fly below a colony of giant willow aphids. I suspect the abundance of honey dew encouraged some sort of fungal overgrowth? There were 3 flys all in similar conditions on the same branch. Does anyone know anything about this? And also Happy Halloween!	2	0	FALSE	3	29 Main St, Montpelier, VT, US	44.259	-72.5761	0			FALSE			Montpelier	Washington	Vermont	United States	Fly Death Fungus	Entomophthora muscae		Fungi	339550
iNaturalist	2020-07-07	8663293	Thu Nov 02 2017 22:27:13 GMT-0700 (PDT)	2017-11-02	2017-11-03 05:27:13 UTC	Pacific Time (US & Canada)	3494	damontighe	2017-11-03 05:38:07 UTC	2020-06-15 00:02:54 UTC	needs_id	CC-BY-NC	https://www.inaturalist.org/observations/8663293	https://static.inaturalist.org/photos/11603656/medium.jpg?1509687499				2	0	FALSE	3	1502 Alice St, Oakland, CA, US	37.8039	-122.265	30			FALSE			Oakland	Alameda	California	United States	Fly Death Fungus	Entomophthora muscae		Fungi	339550
iNaturalist	2020-07-07	8685409	2017-11-04 3:15:00 PM CST	2017-11-04	2017-11-04 20:15:00 UTC	Central Time (US & Canada)	86566	zipactli	2017-11-04 22:41:58 UTC	2018-06-06 15:04:01 UTC	research		https://www.inaturalist.org/observations/8685409	https://static.inaturalist.org/photos/11639569/medium.jpg?1509835327		Drosophila melanogaster		3	0	FALSE	2	Av Panamericana 819, Pedregal de Carrasco, 04700 Ciudad de MÃ©xico, CDMX, MÃ©xico	19.3061	-99.1756	23			FALSE			Zona Metropolitana		Distrito Federal	Mexico	Entomophthora	Entomophthora	Fly Death Fungi	Fungi	55117
iNaturalist	2020-07-07	8782210	2017-11-12	2017-11-12		UTC	160	tiggrx	2017-11-12 19:03:42 UTC	2017-11-14 20:25:34 UTC	research		https://www.inaturalist.org/observations/8782210	https://static.inaturalist.org/photos/11787545/medium.jpg?1510513379				1	0	FALSE		Stanford Bishop, Herefordshire, England	52.1644	-2.46676	2291			FALSE				Herefordshire	England	United Kingdom	Fly Death Fungus	Entomophthora muscae		Fungi	339550
iNaturalist	2020-07-07	9827617	2017/11/18 1:22 PM GMT	2017-11-18	2017-11-18 13:22:00 UTC	UTC	484	tomopteris	2018-02-11 23:02:11 UTC	2018-02-12 08:52:25 UTC	research	CC-BY	https://www.inaturalist.org/observations/9827617	https://static.inaturalist.org/photos/13454991/medium.jpg?1518390108		Animalia, Arthropoda, Diptera, Eukaryota, Insecta, animal, arthropod, eukaryote, insect, to upload to iNaturalist		2	0	FALSE		Somerset, UK	51.1087	-2.62133				FALSE				Somerset	England	United Kingdom	Fly Death Fungus	Entomophthora muscae		Fungi	339550
iNaturalist	2020-07-07	11323470	2017/11/29 5:56 PM UTC	2017-11-29		UTC	264273	rob21	2018-04-22 16:38:06 UTC	2018-04-28 17:55:11 UTC	research	CC-BY	https://www.inaturalist.org/observations/11323470	https://static.inaturalist.org/photos/16116994/medium.jpeg?1524409862				3	0	FALSE		Eacham Close, Lake Eacham QLD 4884, Australia	-17.2861	145.636	142			FALSE					Queensland	Australia	Entomophthora	Entomophthora	Fly Death Fungi	Fungi	55117
iNaturalist	2020-07-07	9538229	2018-01-20 4:00:20 PM CET	2018-01-20	2018-01-20 15:00:20 UTC	Paris	745626	sofia_ferrari	2018-01-20 15:03:55 UTC	2018-02-10 08:33:20 UTC	needs_id	CC-BY-NC	https://www.inaturalist.org/observations/9538229	https://static.inaturalist.org/photos/13010430/medium.jpeg?1516460638				4	0	FALSE	2	Via S. Parde Pio, 9-13, 25012 Calvisano BS, Italia	45.3472	10.3388	18			FALSE						Italy	Entomophthora	Entomophthora	Fly Death Fungi	Fungi	55117
iNaturalist	2020-07-07	10112675	2018-03-06 3:00:49 Ã–S GMT+02:00	2018-03-06	2018-03-06 13:00:49 UTC	Africa/Johannesburg	781025	zgr	2018-03-06 15:07:57 UTC	2018-03-07 05:31:46 UTC	research		https://www.inaturalist.org/observations/10112675	https://static.inaturalist.org/photos/13941279/medium.jpg?1520348882			Entomophthora Muscae	1	0	FALSE	2	PÄ±narbaÅŸÄ± Mahallesi, Akdeniz Ãœnv. No:9, 07070 BahtÄ±lÄ± KÃ¶yÃ¼ KÃ¶yÃ¼/KonyaaltÄ±/Antalya, TÃ¼rkiye	36.8928	30.6494	11007			FALSE	gps	gps				Turkey	Entomophthora Muscae	Entomophthora muscae		Fungi	339550
iNaturalist	2020-07-07	11066709	Sun Apr 15 2018 17:15:15 GMT-0700 (PDT)	2018-04-15	2018-04-16 00:15:15 UTC	Pacific Time (US & Canada)	3494	damontighe	2018-04-17 14:39:14 UTC	2018-05-08 04:55:37 UTC	research	CC-BY-NC	https://www.inaturalist.org/observations/11066709	https://static.inaturalist.org/photos/15615875/medium.jpg?1523975967				2	0	FALSE	3	Yosemite National Park, Coulterville, CA, US	37.6686	-119.806	5			FALSE				Mariposa	California	United States	Fly Death Fungus	Entomophthora muscae		Fungi	339550
iNaturalist	2020-07-07	11200384	2018/04/19 2:38 PM PDT	2018-04-19	2018-04-19 21:38:00 UTC	Pacific Time (US & Canada)	197625	rickwalks	2018-04-20 05:06:06 UTC	2018-05-06 15:58:42 UTC	research	CC-BY-NC	https://www.inaturalist.org/observations/11200384	https://static.inaturalist.org/photos/15876751/medium.jpg?1524200706				1	0	FALSE		Nevada County, CA, USA	39.3313	-120.982				FALSE				Nevada	California	United States	Fly Death Fungus	Entomophthora muscae		Fungi	339550
iNaturalist	2020-07-07	12224362	Mon May 07 2018 17:15:45 GMT+1200 (GMT+12)	2018-05-07	2018-05-07 05:15:45 UTC	Auckland	147259	fuligogirl	2018-05-07 05:28:18 UTC	2020-04-02 06:47:06 UTC	needs_id	CC-BY-NC	https://www.inaturalist.org/observations/12224362	https://static.inaturalist.org/photos/17566932/medium.jpg?1525670910			On cluster fly	1	0	FALSE	3	420 Leeston Taumutu Road, Leeston, Canterbury, NZ	-43.8336	172.316	51			FALSE					Canterbury	New Zealand	Entomophthora	Entomophthora	Fly Death Fungi	Fungi	55117
iNaturalist	2020-07-07	18947802	2018/05/13 12:07 PM EDT	2018-05-13	2018-05-13 16:07:00 UTC	Eastern Time (US & Canada)	165078	edanko	2018-12-10 21:45:13 UTC	2020-06-04 21:27:02 UTC	needs_id	CC-BY	https://www.inaturalist.org/observations/18947802	https://static.inaturalist.org/photos/29048073/medium.jpg?1544477958				1	0	FALSE		Milbern Dr, Potomac, MD 20854, USA	39.0486	-77.1741	190			FALSE				Montgomery	Maryland	United States	Entomophthora	Entomophthora	Fly Death Fungi	Fungi	55117
iNaturalist	2020-07-07	12410128	2018-05-13 11:09:16 AM CEST	2018-05-13	2018-05-13 09:09:16 UTC	Paris	218112	stefaniadalpra	2018-05-13 10:46:29 UTC	2018-05-18 03:14:25 UTC	research		https://www.inaturalist.org/observations/12410128	https://static.inaturalist.org/photos/17891086/medium.jpeg?1526208394				3	0	FALSE	2	Trento, Trentino-Alto Adige, IT	46.1533	11.4396	16			FALSE					Trentino-Alto Adige	Italy	Fly Death Fungus	Entomophthora muscae		Fungi	339550
iNaturalist	2020-07-07	12642683	2018-05-20 12:05:48 PM EDT	2018-05-20	2018-05-20 16:05:48 UTC	Eastern Time (US & Canada)	118888	hill_jasonm	2018-05-20 16:10:45 UTC	2018-05-21 01:26:56 UTC	research	CC-BY-NC	https://www.inaturalist.org/observations/12642683	https://static.inaturalist.org/photos/18289294/medium.jpeg?1526832652			Dead fly on sapling. I think the white "stripes" are the fungal growth.	1	0	FALSE	2	63-81 Worcester Ave, White River Junction, VT 05001, USA	43.6552	-72.3165				FALSE	gps	gps	Hartford	Windsor	Vermont	United States	Fly Death Fungus	Entomophthora muscae		Fungi	339550
iNaturalist	2020-07-07	12700646	2018/05/21 9:27 PM PDT	2018-05-21	2018-05-22 04:27:00 UTC	Pacific Time (US & Canada)	28	tiwane	2018-05-22 05:12:16 UTC	2018-05-22 23:11:32 UTC	research	CC-BY-NC	https://www.inaturalist.org/observations/12700646	https://static.inaturalist.org/photos/18389137/medium.jpg?1526965868			@damontighe, does FDF affect all flies, or just some? The Filter Flies in our trash room seem to not be bothered by it as much as these guys, but maybe they're just not as visible.	2	0	FALSE		California, US	37.8735	-122.355	3	obscured		TRUE				Alameda	California	United States	Fly Death Fungus	Entomophthora muscae		Fungi	339550
iNaturalist	2020-07-07	37586750	2018/05/21 6:32 PM CEST	2018-05-21	2018-05-21 16:32:00 UTC	Vienna	890527	philpav	2020-01-14 15:28:43 UTC	2020-01-20 12:51:34 UTC	needs_id	CC-BY-NC-SA	https://www.inaturalist.org/observations/37586750	https://static.inaturalist.org/photos/59651375/medium.jpeg?1579067774			ID for the fungus please. _x000D_ _x000D_ The dung fly is identified here:_x000D_ https://www.inaturalist.org/observations/12709102	1	0	FALSE		Scheiblingberg, Lilienfeld District, Austria	47.8647	15.3848				FALSE					NiederÃ¶sterreich	Austria	Fly Death Fungus	Entomophthora muscae		Fungi	339550
iNaturalist	2020-07-07	13340459	2018-06-11 8:03:37 PM GMT+02:00	2018-06-11	2018-06-11 18:03:37 UTC	Africa/Johannesburg	1002444	pour	2018-06-11 18:44:36 UTC	2018-06-12 03:12:30 UTC	research	CC-BY-NC	https://www.inaturalist.org/observations/13340459	https://static.inaturalist.org/photos/19548297/medium.jpeg?1528742689				1	0	FALSE	2	98 Rue Jeanne d'Arc, 59800 Lille, France	50.6335	3.11255	5			FALSE				Nord		France	Fly Death Fungus	Entomophthora muscae		Fungi	339550
iNaturalist	2020-07-07	13372844	Tue Jun 12 2018 14:21:46 GMT-0500 (CDT)	2018-06-12	2018-06-12 19:21:46 UTC	Central Time (US & Canada)	278233	isaaclarkin	2018-06-12 19:48:46 UTC	2018-06-13 02:20:25 UTC	research	CC-BY-SA	https://www.inaturalist.org/observations/13372844	https://static.inaturalist.org/photos/19606821/medium.jpg?1528832935				1	0	FALSE	3	Northwestern University, Evanston, IL, US	42.0563	-87.6726	5			FALSE				Cook	Illinois	United States	Fly Death Fungus	Entomophthora muscae		Fungi	339550
iNaturalist	2020-07-07	13457928	2018/06/15 6:07 PM CEST	2018-06-15	2018-06-15 16:07:00 UTC	Paris	396881	v_s_	2018-06-15 19:22:12 UTC	2020-03-26 09:17:18 UTC	research	CC-BY-NC	https://www.inaturalist.org/observations/13457928	https://static.inaturalist.org/photos/19755515/medium.jpeg?1529090481				1	0	FALSE		Antwerpen, BelgiÃ«	51.2511	4.44486	31			FALSE				Antwerpen	Antwerp	Belgium	Fly Death Fungus	Entomophthora muscae		Fungi	339550
iNaturalist	2020-07-07	13808430	2018/06/24 12:05 PM CEST	2018-06-24	2018-06-24 10:05:00 UTC	Paris	765592	pwijnsouw	2018-06-26 18:41:57 UTC	2020-03-26 09:17:58 UTC	research	CC-BY-NC	https://www.inaturalist.org/observations/13808430	https://static.inaturalist.org/photos/20369257/medium.jpg?1530038180			Please don't use this image on websites, blogs or other media without my explicit permission. If you want to use it, just send me a message on my profile. Thank you for understanding!	1	0	FALSE		Zomergem, BelgiÃ«	51.1413	3.5224	50			FALSE				Gent	East Flanders	Belgium	Fly Death Fungus	Entomophthora muscae		Fungi	339550
iNaturalist	2020-07-07	20158396	2018/06/27 6:01 PM HST	2018-06-27	2018-06-28 04:01:00 UTC	Hawaii	1453678	melodi_96	2019-02-06 17:54:37 UTC	2019-02-07 06:49:26 UTC	research	CC-BY-NC	https://www.inaturalist.org/observations/20158396	https://static.inaturalist.org/photos/31096684/medium.jpg?1549475590				1	0	FALSE		ÐœÐ°Ð»Ñ‹Ðµ ÐšÐ¾Ð»Ð¿Ð°Ð½Ñ‹, Ð›ÐµÐ½Ð¸Ð½Ð³Ñ€Ð°Ð´ÑÐºÐ°Ñ Ð¾Ð±Ð»., Ð Ð¾ÑÑÐ¸Ñ, 188349	59.5376	30.0799	115			FALSE						Russia	Fly Death Fungus	Entomophthora muscae		Fungi	339550
iNaturalist	2020-07-07	13960127	2018/06/30 8:24 PM EDT	2018-06-30	2018-07-01 00:24:00 UTC	Eastern Time (US & Canada)	466325	humanbyweight	2018-07-01 22:07:39 UTC	2018-07-02 16:24:34 UTC	needs_id	CC-BY-SA	https://www.inaturalist.org/observations/13960127	https://static.inaturalist.org/photos/20635630/medium.jpeg?1530482197				1	0	FALSE		Wheatland, NY, USA	43.0067	-77.8047	49			FALSE				Monroe	New York	United States	Entomophthora	Entomophthora muscae		Fungi	339550
iNaturalist	2020-07-07	14523371	2018-07-06 6:30:17 AM EDT	2018-07-06	2018-07-06 10:30:17 UTC	Eastern Time (US & Canada)	703773	lincolndurey	2018-07-19 20:17:12 UTC	2020-04-06 05:22:55 UTC	needs_id		https://www.inaturalist.org/observations/14523371	https://static.inaturalist.org/photos/21625886/medium.jpg?1532031436			AT : Roan High Knob 6285'_x000D_ https://www.inaturalist.org/calendar/lincolndurey/2018/7/6_x000D_ This fly is dead, but more interestingly is glued to this leaf by the mycelium of Fly Death Fungus (Entomophthora muscae)._x000D_ This obs for the fly._x000D_ Flies found glued to:_x000D_ Abies fraseri: https://www.inaturalist.org/observations/14523696_x000D_ Sambucus: https://www.inaturalist.org/ob…	1	0	FALSE	2	Roan Mountain, TN 37687, USA	36.1047	-82.1222	9			FALSE	gps	gps		Carter	Tennessee	United States	Entomophthora	Entomophthora	Orange-bearded Bluebottle Fly	Insecta	70151
iNaturalist	2020-07-07	14523569	2018-07-06 6:31:00 AM EDT	2018-07-06	2018-07-06 10:31:00 UTC	Eastern Time (US & Canada)	703773	lincolndurey	2018-07-19 20:23:06 UTC	2020-01-24 18:18:47 UTC	research		https://www.inaturalist.org/observations/14523569	https://static.inaturalist.org/photos/21626270/medium.jpeg?1532031808			AT : Roan High Knob shelter 6285'_x000D_ https://www.inaturalist.org/calendar/lincolndurey/2018/7/6_x000D_ These flies are dead, but more interestingly are glued to this leaf by the mycelium of a Fly Death Fungus. _x000D_ This obs for the fungus._x000D_ Glued here to a Sambucus leaf._x000D_ also on Abies fraseri: https://www.inaturalist.org/observations/14523696_x000D_ and a fern: https://www.ina…	2	0	FALSE	2	Roan Mountain, TN 37687, USA	36.1047	-82.1222	9			FALSE	gps	gps		Carter	Tennessee	United States	Entomophthora muscae	Entomophthora muscae		Fungi	339550
iNaturalist	2020-07-07	14523696	2018-07-06 6:32:00 AM EDT	2018-07-06	2018-07-06 10:32:00 UTC	Eastern Time (US & Canada)	703773	lincolndurey	2018-07-19 20:28:25 UTC	2020-01-24 18:19:10 UTC	research		https://www.inaturalist.org/observations/14523696	https://static.inaturalist.org/photos/21626507/medium.jpeg?1532032117			AT : Roan High Knob shelter 6285'_x000D_ https://www.inaturalist.org/calendar/lincolndurey/2018/7/6_x000D_ These flies are dead, but more interestingly are glued to this leaf by the mycelium of Fly Death Fungus. This obs for the fungus._x000D_ Flies glued here to Abies fraseri,_x000D_ also on a fern: https://www.inaturalist.org/observations/14523763_x000D_ and Sambucus: https://www.inaturalist.or…	2	0	FALSE	2	Roan Mountain, TN 37687, USA	36.1047	-82.1222	5			FALSE	gps	gps		Carter	Tennessee	United States	Fly Death Fungus	Entomophthora muscae		Fungi	339550
iNaturalist	2020-07-07	14166825	Sat Jul 07 2018 14:54:52 GMT-0400 (EDT)	2018-07-07	2018-07-07 18:54:52 UTC	Eastern Time (US & Canada)	420537	astrobirder	2018-07-08 14:57:16 UTC	2020-04-24 20:09:41 UTC	needs_id	CC-BY-NC	https://www.inaturalist.org/observations/14166825	https://static.inaturalist.org/photos/21002337/medium.jpg?1531061840				1	0	FALSE	3	Suffolk County, US-NY, US	40.7042	-73.1346	22	obscured		TRUE				Suffolk	New York	United States	Entomophthora	Entomophthora	Fly Death Fungi	Fungi	55117
iNaturalist	2020-07-07	14367749	2018/07/13 4:08 PM EDT	2018-07-13	2018-07-13 20:08:00 UTC	Eastern Time (US & Canada)	200221	jamelamoroso	2018-07-15 00:52:20 UTC	2018-07-15 12:22:58 UTC	research	CC-BY-NC	https://www.inaturalist.org/observations/14367749	https://static.inaturalist.org/photos/21357122/medium.jpeg?1531615840				1	0	FALSE		Clarke County, VA, USA	39.0607	-78.0674				FALSE				Clarke	Virginia	United States	Fly Death Fungus	Entomophthora muscae		Fungi	339550
iNaturalist	2020-07-07	15042563	2018/07/14 6:49 PM CEST	2018-07-14	2018-07-14 16:49:00 UTC	Paris	1076571	gccostello	2018-08-02 12:53:37 UTC	2018-11-02 03:00:56 UTC	research	CC-BY-NC-ND	https://www.inaturalist.org/observations/15042563	https://static.inaturalist.org/photos/22453933/medium.jpg?1533214027		Entomophthora muscae		1	0	FALSE		AlmoÃ¥n, Leksand NV, Sverige	60.7541	14.8439	252			FALSE				Dalarna		Sweden	Fly Death Fungus	Entomophthora muscae		Fungi	339550
iNaturalist	2020-07-07	14680009	2018/07/20 5:18 PM PDT	2018-07-20	2018-07-21 00:18:00 UTC	Pacific Time (US & Canada)	28	tiwane	2018-07-24 06:15:42 UTC	2018-07-28 06:20:03 UTC	research	CC-BY-NC	https://www.inaturalist.org/observations/14680009	https://static.inaturalist.org/photos/21884387/medium.jpg?1532412751		test2		1	0	FALSE		Nevada, Tahoe National Forest, UC Natural Reserve System, California, United States	39.4311	-120.24				FALSE				Nevada	California	United States	Fly Death Fungus	Entomophthora muscae		Fungi	339550
iNaturalist	2020-07-07	15147603	2018-07-21 14:08:00	2018-07-21	2018-07-21 21:08:00 UTC	Arizona	676508	spencer_holmes	2018-08-05 21:10:00 UTC	2018-08-06 12:05:06 UTC	needs_id	CC-BY-NC	https://www.inaturalist.org/observations/15147603	https://static.inaturalist.org/photos/22642551/medium.jpg?1533503335				1	0	FALSE		Vik, Iceland	63.4167	-19.0069	60			FALSE				MÃ½rdalshreppur		Iceland	Entomophthora	Entomophthora	Fly Death Fungi	Fungi	55117
iNaturalist	2020-07-07	40348472	2018-07-28	2018-07-28		Eastern Time (US & Canada)	477643	johnplischke	2020-03-21 07:41:03 UTC	2020-04-12 17:45:54 UTC	research	CC-BY-NC	https://www.inaturalist.org/observations/40348472	https://static.inaturalist.org/photos/64087359/medium.jpeg?1584776460				1	0	FALSE		Geneseo, New York, USA	42.801	-77.8085	2397			FALSE				Livingston	New York	United States	Fly Death Fungus	Entomophthora muscae		Fungi	339550
iNaturalist	2020-07-07	20271003	2018/07/29 11:26 AM EDT	2018-07-29	2018-07-29 15:26:00 UTC	Eastern Time (US & Canada)	401931	cadecampbell	2019-02-11 02:45:00 UTC	2020-03-13 22:42:42 UTC	research		https://www.inaturalist.org/observations/20271003	https://static.inaturalist.org/photos/31290583/medium.jpeg?1549853022				1	0	FALSE		Mitchell County, NC, USA	36.1048	-82.1313	15			FALSE				Mitchell	North Carolina	United States	Fly Death Fungus	Entomophthora muscae		Fungi	339550
iNaturalist	2020-07-07	14917192	2018/07/29 11:28 AM EDT	2018-07-29	2018-07-29 15:28:00 UTC	Eastern Time (US & Canada)	35078	srall	2018-07-30 01:37:49 UTC	2019-07-30 20:09:32 UTC	research	CC-BY-NC	https://www.inaturalist.org/observations/14917192	https://static.inaturalist.org/photos/22266066/medium.jpeg?1532914248				1	0	FALSE		Millington, Long Hill, NJ 07946, USA	40.6727	-74.5152	111			FALSE				Morris	New Jersey	United States	Fly Death Fungus	Entomophthora muscae		Fungi	339550
iNaturalist	2020-07-07	15148581	2018-08-02	2018-08-02		Eastern Time (US & Canada)	494532	ansel_oommen	2018-08-05 21:42:33 UTC	2018-08-06 11:23:07 UTC	needs_id	CC-BY-NC	https://www.inaturalist.org/observations/15148581	https://static.inaturalist.org/photos/22644463/medium.jpeg?1533505348				1	0	FALSE		Central Park conservatory garden	40.7932	-73.953	25			FALSE			New York City	New York	New York	United States	Entomophthora	Entomophthora	Fly Death Fungi	Fungi	55117
iNaturalist	2020-07-07	15148514	2018-08-02	2018-08-02		Eastern Time (US & Canada)	494532	ansel_oommen	2018-08-05 21:39:57 UTC	2018-08-06 11:23:18 UTC	needs_id	CC-BY-NC	https://www.inaturalist.org/observations/15148514	https://static.inaturalist.org/photos/22644336/medium.jpeg?1533505191				1	0	FALSE		Central Park conservatory garden	40.7932	-73.9529	25			FALSE			New York City	New York	New York	United States	Entomophthora	Entomophthora	Fly Death Fungi	Fungi	55117
iNaturalist	2020-07-07	15064500	2018-08-02	2018-08-02		Eastern Time (US & Canada)	494532	ansel_oommen	2018-08-03 03:04:20 UTC	2018-08-06 00:36:56 UTC	needs_id	CC-BY-NC	https://www.inaturalist.org/observations/15064500	https://static.inaturalist.org/photos/22493555/medium.jpeg?1533265455				1	0	FALSE		Central Park conservatory garden	40.7932	-73.9529	25			FALSE			New York City	New York	New York	United States	Entomophthora	Entomophthora	Fly Death Fungi	Fungi	55117
iNaturalist	2020-07-07	15148627	2018-08-02	2018-08-02		Eastern Time (US & Canada)	494532	ansel_oommen	2018-08-05 21:43:30 UTC	2018-08-06 11:22:55 UTC	needs_id	CC-BY-NC	https://www.inaturalist.org/observations/15148627	https://static.inaturalist.org/photos/22644521/medium.jpeg?1533505405				1	0	FALSE		Central Park conservatory garden	40.7932	-73.9529	25			FALSE			New York City	New York	New York	United States	Entomophthora	Entomophthora	Fly Death Fungi	Fungi	55117
iNaturalist	2020-07-07	15448793	Tue Aug 14 2018 08:48:33 GMT-0400 (EDT)	2018-08-14	2018-08-14 12:48:33 UTC	Eastern Time (US & Canada)	612422	naughty_by_agriculture	2018-08-15 15:01:43 UTC	2018-10-16 21:22:50 UTC	research		https://www.inaturalist.org/observations/15448793	https://static.inaturalist.org/photos/23175211/medium.jpg?1534345391				1	0	FALSE	3	1056 State Rd, Vineyard Haven, MA, US	41.4383	-70.6321	19			FALSE				Dukes	Massachusetts	United States	Fly Death Fungus	Entomophthora muscae		Fungi	339550
iNaturalist	2020-07-07	16640755	Sat Sep 15 2018 17:34:49 GMT-0400 (EDT)	2018-09-15	2018-09-15 21:34:49 UTC	Eastern Time (US & Canada)	1136170	imasongster	2018-09-17 22:13:54 UTC	2018-09-18 14:16:37 UTC	research		https://www.inaturalist.org/observations/16640755	https://static.inaturalist.org/photos/25084708/medium.jpg?1537222456				1	0	FALSE	3	1526 Autumn Ridge Cir, Reston, VA, US	38.9773	-77.3571	65			FALSE				Fairfax	Virginia	United States	Fly Death Fungus	Entomophthora muscae		Fungi	339550
iNaturalist	2020-07-07	16667490	Tue Sep 18 2018 16:01:36 GMT-0400 (EDT)	2018-09-18	2018-09-18 20:01:36 UTC	Eastern Time (US & Canada)	14060	carol-in-maine	2018-09-18 20:20:10 UTC	2019-05-29 18:46:17 UTC	research	CC-BY-NC	https://www.inaturalist.org/observations/16667490	https://static.inaturalist.org/photos/25134550/medium.jpg?1537302012		Entomophthora muscae, fungus, recycling dead organic material	On the end of a twig (bald cypress, I think) planted as a street tree on Friel Place. Fungus on fly. Less than a centimeter in length.	2	1	FALSE	3	805 Friel Pl, New York, NY, US	40.6473	-73.9724	65			FALSE			New York City	Kings	New York	United States	Fly Death Fungus	Entomophthora muscae		Fungi	339550
iNaturalist	2020-07-07	17139276	Tue Oct 02 2018 17:06:11 GMT-0400 (EDT)	2018-10-02	2018-10-02 21:06:11 UTC	Eastern Time (US & Canada)	422696	andersonic	2018-10-02 21:22:06 UTC	2018-10-02 23:38:27 UTC	needs_id		https://www.inaturalist.org/observations/17139276	https://static.inaturalist.org/photos/25962388/medium.jpg?1538515334				1	0	FALSE	3	17-15 Willoughby Ave, New York, NY, US	40.7084	-73.9191	10			FALSE			New York City	Queens	New York	United States	Entomophthora	Entomophthora	Fly Death Fungi	Fungi	55117
iNaturalist	2020-07-07	17197890	Thu Oct 04 2018 13:48:10 GMT-0700 (PDT)	2018-10-04	2018-10-04 20:48:10 UTC	Pacific Time (US & Canada)	3494	damontighe	2018-10-04 21:05:30 UTC	2020-06-14 23:32:44 UTC	needs_id	CC-BY-NC	https://www.inaturalist.org/observations/17197890	https://static.inaturalist.org/photos/26068442/medium.jpg?1538687148				2	0	FALSE	3	1502 Alice St, Oakland, CA, US	37.8039	-122.265	22			FALSE			Oakland	Alameda	California	United States	Fly Death Fungus	Entomophthora muscae		Fungi	339550
iNaturalist	2020-07-07	18140249	Mon Nov 05 2018 11:47:30 GMT-0800 (PST)	2018-11-05	2018-11-05 19:47:30 UTC	Pacific Time (US & Canada)	3494	damontighe	2018-11-05 19:49:10 UTC	2020-06-14 23:32:33 UTC	needs_id	CC-BY-NC	https://www.inaturalist.org/observations/18140249	https://static.inaturalist.org/photos/27729445/medium.jpg?1541447383			4 entombed flies. Close to where one was found two weeks ago	2	0	FALSE	3	1502 Alice St, Oakland, CA, US	37.8039	-122.265	22			FALSE			Oakland	Alameda	California	United States	Fly Death Fungus	Entomophthora muscae		Fungi	339550
iNaturalist	2020-07-07	18264697	Thu Nov 08 2018 18:04:58 GMT+0100 (GMT+1)	2018-11-08	2018-11-08 17:04:58 UTC	Amsterdam	523702	remiprz	2018-11-08 17:51:58 UTC	2018-11-11 18:07:47 UTC	research		https://www.inaturalist.org/observations/18264697	https://static.inaturalist.org/photos/27901544/medium.jpg?1541699524				3	0	FALSE	3	42 RÃ©sidence Les Ramonettes, Ruitz, Nord-Pas-de-Calais, FR	50.4603	2.58575	64			FALSE				Pas-De-Calais		France	Fly Death Fungus	Entomophthora muscae		Fungi	339550
iNaturalist	2020-07-07	18358419	2018/11/12 11:05 AM AEDT	2018-11-12	2018-11-12 00:05:00 UTC	Sydney	222137	reiner	2018-11-12 21:04:15 UTC	2020-06-07 08:50:25 UTC	research	CC-BY	https://www.inaturalist.org/observations/18358419	https://static.inaturalist.org/photos/28057647/medium.jpeg?1542056344				1	0	FALSE		Tynong North VIC 3813, Australia	-38.0089	145.617				FALSE					Victoria	Australia	Fly Death Fungus	Entomophthora muscae		Fungi	339550
iNaturalist	2020-07-07	18408168	2018-11-15 9:32:14 a.m. CET	2018-11-15	2018-11-15 08:32:14 UTC	Paris	477431	carnifex	2018-11-15 12:48:50 UTC	2020-04-29 13:14:40 UTC	needs_id	CC-BY-NC	https://www.inaturalist.org/observations/18408168	https://static.inaturalist.org/photos/28137702/medium.jpeg?1542286134				2	0	FALSE	2	Alberner Schotterbank	48.1578	16.5198	44			FALSE					NiederÃ¶sterreich	Austria	Entomophthora	Entomophthora	Fly Death Fungi	Fungi	55117
iNaturalist	2020-07-07	18756291	2018-11-27T20:59	2018-11-27	2018-11-27 09:59:00 UTC	Sydney	196849	questagame	2018-12-01 16:51:29 UTC	2019-05-30 09:12:46 UTC	research	CC-BY	https://www.inaturalist.org/observations/18756291	https://static.inaturalist.org/photos/28722289/medium.jpeg?1543683091			Sighting and photos (c) jordana1971. Field Notes - Just the one. Stuck to a peppermint tree leaf.	3	1	FALSE	111	Western Australia, AU	-34.3893	116.073		obscured		TRUE					Western Australia	Australia	Fly Death Fungus	Entomophthora muscae		Fungi	339550
iNaturalist	2020-07-07	18863689	2018-12-05T09:38	2018-12-05	2018-12-04 22:38:00 UTC	Sydney	196849	questagame	2018-12-06 17:15:30 UTC	2019-08-23 10:13:39 UTC	research	CC-BY	https://www.inaturalist.org/observations/18863689	https://static.inaturalist.org/photos/28902452/medium.jpg?1544116532			Sighting and photos (c) barri.	5	2	FALSE	111	Western Australia, AU	-32.6553	116.622		obscured		TRUE					Western Australia	Australia	Fly Death Fungus	Entomophthora muscae		Fungi	339550
iNaturalist	2020-07-07	19877556	2019-01-20 11:57:32 AM NZDT	2019-01-20	2019-01-19 22:57:32 UTC	Wellington	1292371	christinejryan	2019-01-26 08:34:04 UTC	2019-01-26 19:04:04 UTC	needs_id	CC-BY-NC	https://www.inaturalist.org/observations/19877556	https://static.inaturalist.org/photos/30651953/medium.jpeg?1548491647			I think this is a 'zombie fly' - a fly infected with the parasite Entomophthora muscae.	2	0	FALSE	2	92 Centennial Ave, Arrowtown 9302, New Zealand	-44.9507	168.842	4			FALSE					Otago	New Zealand	Flies	Entomophthora	Flies	Insecta	47822
iNaturalist	2020-07-07	20321396	2019/02/12 4:15 PM PST	2019-02-12	2019-02-13 00:15:00 UTC	Pacific Time (US & Canada)	234657	bamm321	2019-02-13 15:49:33 UTC	2019-02-14 22:03:49 UTC	research	CC-BY-NC-ND	https://www.inaturalist.org/observations/20321396	https://static.inaturalist.org/photos/31378695/medium.jpg?1550072927				1	0	FALSE		Rancho Mirage, CA 92270, USA	33.7709	-116.441	61			FALSE				Riverside	California	United States	Fly Death Fungus	Entomophthora muscae		Fungi	339550
iNaturalist	2020-07-07	47590063	2019-02-17T16:15:56	2019-02-17	2019-02-18 02:15:56 UTC	Hawaii	52839	glmory	2020-05-28 04:03:17 UTC	2020-06-14 18:49:30 UTC	needs_id	CC0	https://www.inaturalist.org/observations/47590063	https://static.inaturalist.org/photos/31563407/medium.jpg?1550465193				2	0	FALSE		Riverside County, US-CA, US	33.6335	-115.803	10			FALSE				Riverside	California	United States	Fly Death Fungi	Entomophthora	Fly Death Fungi	Fungi	55117
iNaturalist	2020-07-07	22358654	Thu Apr 11 2019 12:37:09 GMT-0700 (PDT)	2019-04-11	2019-04-11 19:37:09 UTC	Pacific Time (US & Canada)	385895	leah_mycelia	2019-04-12 04:37:42 UTC	2019-04-12 06:02:50 UTC	research	CC-BY-NC	https://www.inaturalist.org/observations/22358654	https://static.inaturalist.org/photos/34629756/medium.jpg?1555043877			Fungus on flies. Several in the area on top of grasses.	1	0	FALSE	3	Eldorado National Forest, Garden Valley, CA, US	38.8702	-120.813	5			FALSE				El Dorado	California	United States	Fly Death Fungus	Entomophthora muscae		Fungi	339550
iNaturalist	2020-07-07	22372796	Thu Apr 11 2019 12:41:03 GMT-0700 (PDT)	2019-04-11	2019-04-11 19:41:03 UTC	Pacific Time (US & Canada)	740297	sheriff_woody_pct	2019-04-12 16:12:29 UTC	2019-04-13 02:04:59 UTC	needs_id	CC-BY	https://www.inaturalist.org/observations/22372796	https://static.inaturalist.org/photos/34651125/medium.jpg?1555085553				1	0	FALSE	3	Eldorado National Forest, Garden Valley, CA, US	38.8702	-120.813	10			FALSE				El Dorado	California	United States	Fly Death Fungus	Entomophthora muscae		Fungi	339550
iNaturalist	2020-07-07	22462946	Sun Apr 14 2019 15:11:10 GMT+0100 (GMT+1)	2019-04-14	2019-04-14 13:11:10 UTC	Amsterdam	851966	dey2	2019-04-14 14:13:52 UTC	2019-04-14 14:17:53 UTC	research		https://www.inaturalist.org/observations/22462946	https://static.inaturalist.org/photos/34796306/medium.jpg?1555251235				2	0	FALSE	3	Winchester Road, Andover, England, GB	51.1663	-1.42778	93733			FALSE				Hampshire	England	United Kingdom	Entomophthora muscae	Entomophthora muscae		Fungi	339550
iNaturalist	2020-07-07	23299790	2019/04/20 10:53 AM PDT	2019-04-20	2019-04-20 17:53:00 UTC	Pacific Time (US & Canada)	317669	alex_bairstow	2019-04-27 03:43:23 UTC	2019-04-27 05:42:54 UTC	research	CC-BY-NC	https://www.inaturalist.org/observations/23299790	https://static.inaturalist.org/photos/36095788/medium.jpeg?1556335479				1	0	FALSE		Humboldt County, CA, USA	41.3808	-124.039	244			FALSE				Humboldt	California	United States	Fly Death Fungus	Entomophthora muscae		Fungi	339550
iNaturalist	2020-07-07	22945240	2019/04/21 11:06 AM PDT	2019-04-21	2019-04-21 18:06:00 UTC	Pacific Time (US & Canada)	29735	sciencebabe	2019-04-23 15:46:54 UTC	2019-04-23 18:54:43 UTC	needs_id	CC-BY-NC	https://www.inaturalist.org/observations/22945240	https://static.inaturalist.org/photos/35567014/medium.jpg?1556034335		Hiddenbrook 21st		1	0	FALSE		Vallejo, CA, USA	38.1572	-122.185				FALSE				Solano	California	United States	Fly Death Fungus	Entomophthora muscae		Fungi	339550
iNaturalist	2020-07-07	24500971	2019/04/24 9:46 AM CEST	2019-04-24	2019-04-24 07:46:00 UTC	Paris	1402463	mirandaengelshoven	2019-05-04 10:12:06 UTC	2019-05-17 15:35:39 UTC	research		https://www.inaturalist.org/observations/24500971	https://static.inaturalist.org/photos/37886608/medium.jpg?1556964717				1	0	FALSE		Baarn, Nederland	52.2163	5.30645				FALSE				Baarn		Netherlands	Entomophthora muscae	Entomophthora muscae		Fungi	339550
iNaturalist	2020-07-07	26887919	Thu Apr 25 2019 06:18:29 GMT-0700 (PDT)	2019-04-25	2019-04-25 13:18:29 UTC	Pacific Time (US & Canada)	1844699	pickalittlefarm	2019-06-12 22:53:40 UTC	2020-06-16 22:41:04 UTC	research	CC-BY-NC	https://www.inaturalist.org/observations/26887919	https://static.inaturalist.org/photos/41778237/medium.jpg?1560380030				2	0	FALSE	3	13327 Ashe Rd, Bakersfield, CA, US	35.2341	-119.075	6			FALSE				Kern	California	United States	Entomophthora syrphi	Entomophthora syrphi		Fungi	812586
iNaturalist	2020-07-07	23107399	Fri Apr 26 2019 01:31:37 GMT-0700 (PDT)	2019-04-26	2019-04-26 08:31:37 UTC	Pacific Time (US & Canada)	3494	damontighe	2019-04-26 08:33:52 UTC	2020-06-14 07:29:32 UTC	research	CC-BY-NC	https://www.inaturalist.org/observations/23107399	https://static.inaturalist.org/photos/35824043/medium.jpg?1556267635				2	0	FALSE	3	1502 Alice St, Oakland, CA, US	37.804	-122.265	25			FALSE			Oakland	Alameda	California	United States	Fly Death Fungus	Entomophthora muscae		Fungi	339550
iNaturalist	2020-07-07	23111689	2019-04-26 10:51:03 a.m. CEST	2019-04-26	2019-04-26 08:51:03 UTC	Paris	1563639	heinonlein	2019-04-26 10:12:33 UTC	2019-05-25 08:35:18 UTC	research		https://www.inaturalist.org/observations/23111689	https://static.inaturalist.org/photos/35829875/medium.jpeg?1556273572				1	0	FALSE	2	Oisterwijksebaan, Berkel-Enschot, Nederland	51.565	5.12611				FALSE	gps	gps		Tilburg		Netherlands	Entomophthora muscae	Entomophthora muscae		Fungi	339550
iNaturalist	2020-07-07	23342192	Sat Apr 27 2019 13:30:12 GMT+0200 (GMT+2)	2019-04-27	2019-04-27 11:30:12 UTC	Africa/Johannesburg	1055529	arnoldvanvliet	2019-04-27 11:31:46 UTC	2019-05-17 18:24:51 UTC	research		https://www.inaturalist.org/observations/23342192	https://static.inaturalist.org/photos/36162607/medium.jpg?1556364709				3	0	FALSE	3	Taeijewyk 1, Siegerswoude, Friesland, NL	53.1134	6.26123	8			FALSE				Opsterland		Netherlands	Fly Death Fungus	Entomophthora muscae		Fungi	339550
iNaturalist	2020-07-07	23856757	Sun Apr 28 2019 16:09:21 GMT-0700 (PDT)	2019-04-28	2019-04-28 23:09:21 UTC	Pacific Time (US & Canada)	142166	misschiffonade	2019-04-29 05:36:54 UTC	2019-05-02 04:13:52 UTC	research		https://www.inaturalist.org/observations/23856757	https://static.inaturalist.org/photos/36915966/medium.jpg?1556516223				1	0	FALSE	3	Los Angeles County, US-CA, US	34.1317	-118.393	16	obscured		TRUE				Los Angeles	California	United States	Fly Death Fungus	Entomophthora muscae		Fungi	339550
iNaturalist	2020-07-07	24197317	Sun Apr 28 2019 14:12:53 GMT-0400 (EDT)	2019-04-28	2019-04-28 18:12:53 UTC	Eastern Time (US & Canada)	7580	carrieseltzer	2019-04-30 16:59:43 UTC	2020-04-10 12:54:31 UTC	research	CC0	https://www.inaturalist.org/observations/24197317	https://static.inaturalist.org/photos/36782730/medium.jpg?1556492825			Observation for the fungus. _x000D_ _x000D_ Observation for the fly is here: https://www.inaturalist.org/observations/23770260	2	0	FALSE		United States	38.9697	-76.9891	30	obscured		TRUE				District of Columbia	District of Columbia	United States	Fly Death Fungus	Entomophthora muscae		Fungi	339550
iNaturalist	2020-07-07	23618987	2019-04-28 2:28:14 p.m. CEST	2019-04-28	2019-04-28 12:28:14 UTC	Paris	1563639	heinonlein	2019-04-28 13:15:35 UTC	2019-05-17 15:35:55 UTC	research		https://www.inaturalist.org/observations/23618987	https://static.inaturalist.org/photos/36566057/medium.jpeg?1556457349			On yellow dung fly	1	0	FALSE	2	Oisterwijksebaan, Berkel-Enschot, Nederland	51.5656	5.12944				FALSE	gps	gps		Tilburg		Netherlands	Entomophthora muscae	Entomophthora muscae		Fungi	339550
iNaturalist	2020-07-07	24574584	2019/04/28 1:05 PM CEST	2019-04-28	2019-04-28 11:05:00 UTC	Paris	1402463	mirandaengelshoven	2019-05-05 07:50:40 UTC	2019-05-17 15:35:27 UTC	research		https://www.inaturalist.org/observations/24574584	https://static.inaturalist.org/photos/38002752/medium.jpg?1557042632				1	0	FALSE		Baarn, Nederland	52.2129	5.25233				FALSE				Baarn		Netherlands	Entomophthora muscae	Entomophthora muscae		Fungi	339550
iNaturalist	2020-07-07	24038772	2019-04-29 1:04:14 PM EDT	2019-04-29	2019-04-29 17:04:14 UTC	Eastern Time (US & Canada)	244829	ana_kaahanui	2019-04-29 21:59:23 UTC	2019-04-30 20:16:52 UTC	research	CC0	https://www.inaturalist.org/observations/24038772	https://static.inaturalist.org/photos/37178706/medium.jpg?1556575169				1	0	FALSE	2	2550 M St NW, Washington, DC 20037, USA	38.9048	-77.0553				FALSE	gps	gps		District of Columbia	District of Columbia	United States	Fly Death Fungus	Entomophthora muscae		Fungi	339550
iNaturalist	2020-07-07	25088448	2019-05-02 3:57:54 PM PDT	2019-05-02	2019-05-02 22:57:54 UTC	Pacific Time (US & Canada)	34488	pileated	2019-05-14 01:41:12 UTC	2019-05-14 07:46:21 UTC	research	CC-BY-NC	https://www.inaturalist.org/observations/25088448	https://static.inaturalist.org/photos/38827136/medium.jpg?1557798074			From BS.4.2.02	1	0	FALSE	2	Los Angeles County, CA, USA	32.9844	-118.572	352			FALSE	gps	gps		Los Angeles	California	United States	Fly Death Fungus	Entomophthora muscae		Fungi	339550
iNaturalist	2020-07-07	25097575	2019-05-03 11:37:35 AM PDT	2019-05-03	2019-05-03 18:37:35 UTC	Pacific Time (US & Canada)	34488	pileated	2019-05-14 05:43:12 UTC	2020-04-14 23:02:03 UTC	research	CC-BY-NC	https://www.inaturalist.org/observations/25097575	https://static.inaturalist.org/photos/38843715/medium.jpg?1557812594			I'm interested in the fungus that is growing on this syrphid	3	0	FALSE	2	Los Angeles County, CA, USA	32.8681	-118.489				FALSE	gps	gps		Los Angeles	California	United States	Fly Death Fungus	Entomophthora muscae		Fungi	339550
iNaturalist	2020-07-07	24547528	Fri May 03 2019 07:04:28 GMT-0700 (PDT)	2019-05-03	2019-05-03 14:04:28 UTC	Pacific Time (US & Canada)	356115	johngarrett	2019-05-04 22:45:29 UTC	2019-05-06 03:58:52 UTC	research	CC-BY-NC	https://www.inaturalist.org/observations/24547528	https://static.inaturalist.org/photos/37957021/medium.jpg?1557009933			Growing on a (dead) syrphid that was hanging on to a penstemon.	1	0	FALSE	3	Kingston Range Wilderness, Nipton, CA, US	35.7022	-115.785				FALSE				San Bernardino	California	United States	Fly Death Fungus	Entomophthora muscae		Fungi	339550
iNaturalist	2020-07-07	24442732	2019-05-03 3:35:56 PM GMT+02:00	2019-05-03	2019-05-03 13:35:56 UTC	Africa/Johannesburg	1162254	clmentleduc	2019-05-03 14:51:18 UTC	2019-05-05 00:37:19 UTC	research		https://www.inaturalist.org/observations/24442732	https://static.inaturalist.org/photos/37795190/medium.jpg?1556895084			Est parasitÃ© ?	1	0	FALSE	2	Unnamed Road, 60110 Lormaison, France	49.2388	2.10966	175			FALSE	gps	gps		Oise		France	Fly Death Fungus	Entomophthora muscae		Fungi	339550
iNaturalist	2020-07-07	24541154	2019/05/04 8:01 AM PDT	2019-05-04	2019-05-04 15:01:00 UTC	Pacific Time (US & Canada)	254706	dclump	2019-05-04 21:25:25 UTC	2019-05-06 03:59:50 UTC	research		https://www.inaturalist.org/observations/24541154	https://static.inaturalist.org/photos/37946793/medium.jpg?1557004948				1	0	FALSE		Sonoma County, US-CA, US	38.3299	-122.646	9	obscured		TRUE				Sonoma	California	United States	Fly Death Fungus	Entomophthora muscae		Fungi	339550
iNaturalist	2020-07-07	24556004	2019/05/04 11:20 AM PDT	2019-05-04	2019-05-04 18:20:00 UTC	Pacific Time (US & Canada)	168351	eicash	2019-05-05 00:48:34 UTC	2019-05-06 03:57:06 UTC	research	CC-BY-NC	https://www.inaturalist.org/observations/24556004	https://static.inaturalist.org/photos/37965214/medium.jpeg?1557014362				1	0	FALSE		Contra Costa County, CA, USA	37.9207	-121.974	4			FALSE				Contra Costa	California	United States	Fly Death Fungus	Entomophthora muscae		Fungi	339550
iNaturalist	2020-07-07	24976308	2019/05/05 7:07 AM UTC	2019-05-05		UTC	716924	christophermayhew	2019-05-12 03:08:38 UTC	2019-05-12 07:18:30 UTC	research		https://www.inaturalist.org/observations/24976308	https://static.inaturalist.org/photos/38642041/medium.jpeg?1557630115				1	0	FALSE		4780 Piru Canyon Rd, Piru, CA 93040, USA	34.4746	-118.762	196			FALSE				Ventura	California	United States	Fly Death Fungus	Entomophthora muscae		Fungi	339550
iNaturalist	2020-07-07	25096603	2019-05-05 12:19:24 PM PDT	2019-05-05	2019-05-05 19:19:24 UTC	Pacific Time (US & Canada)	34488	pileated	2019-05-14 05:08:48 UTC	2019-07-30 22:06:46 UTC	research	CC-BY-NC	https://www.inaturalist.org/observations/25096603	https://static.inaturalist.org/photos/38841800/medium.jpg?1557810530			From BS.4.5.7c	2	0	FALSE	2	Los Angeles County, US-CA, US	32.9183	-118.49				FALSE	gps	gps		Los Angeles	California	United States	Fly Death Fungus	Entomophthora muscae		Fungi	339550
iNaturalist	2020-07-07	25096575	2019-05-05 1:18:53 PM PDT	2019-05-05	2019-05-05 20:18:53 UTC	Pacific Time (US & Canada)	34488	pileated	2019-05-14 05:08:00 UTC	2019-05-14 07:43:43 UTC	research	CC-BY-NC	https://www.inaturalist.org/observations/25096575	https://static.inaturalist.org/photos/38841760/medium.jpg?1557810482			From BS.4.5.3 | I'm interested in the identity of the fungus that has riddled this syrphid	1	0	FALSE	2	Los Angeles County, US-CA, US	32.9185	-118.49				FALSE	gps	gps		Los Angeles	California	United States	Fly Death Fungus	Entomophthora muscae		Fungi	339550
iNaturalist	2020-07-07	33305309	2019/05/05 4:23 PM CEST	2019-05-05	2019-05-05 14:23:00 UTC	Brussels	765592	pwijnsouw	2019-09-24 10:12:28 UTC	2020-03-26 09:36:54 UTC	research	CC-BY-NC	https://www.inaturalist.org/observations/33305309	https://static.inaturalist.org/photos/52301366/medium.jpg?1569319474			Please don't use this image on websites, blogs or other media without my explicit permission. If you want to use it, just send me a message on my profile. Thank you for understanding!	1	0	FALSE		Keigatbos, BelgiÃ«	51.1365	3.51648	880			FALSE				Gent	East Flanders	Belgium	Fly Death Fungus	Entomophthora muscae		Fungi	339550
iNaturalist	2020-07-07	24771779	2019/05/05 3:37 PM CEST	2019-05-05	2019-05-05 13:37:00 UTC	Amsterdam	157093	arnoldwijker	2019-05-08 05:41:01 UTC	2019-05-08 06:55:54 UTC	research	CC-BY-NC	https://www.inaturalist.org/observations/24771779	https://static.inaturalist.org/photos/38310367/medium.jpg?1557294020		Entomophthora cf. muscae		1	0	FALSE		Castricum, Nederland	52.562	4.643				FALSE				Castricum		Netherlands	Fly Death Fungus	Entomophthora muscae		Fungi	339550
iNaturalist	2020-07-07	24771642	2019/05/07 5:09 PM PDT	2019-05-07	2019-05-08 00:09:00 UTC	Pacific Time (US & Canada)	197625	rickwalks	2019-05-08 05:32:46 UTC	2019-05-10 06:39:58 UTC	research	CC-BY-NC	https://www.inaturalist.org/observations/24771642	https://static.inaturalist.org/photos/38309964/medium.jpg?1557293405				1	0	FALSE		Nevada County, CA, USA	39.3268	-121.007				FALSE				Nevada	California	United States	Fly Death Fungus	Entomophthora muscae		Fungi	339550
iNaturalist	2020-07-07	24882874	2019/05/07 11:49 AM UTC	2019-05-07		UTC	1058635	jmkyrle	2019-05-10 13:21:12 UTC	2019-07-30 22:07:34 UTC	research		https://www.inaturalist.org/observations/24882874	https://static.inaturalist.org/photos/38489078/medium.jpg?1557494443				1	0	FALSE		Whetham, Calne SN11 0PT, UK	51.4118	-2.03107	200			FALSE				Wiltshire	England	United Kingdom	Fly Death Fungus	Entomophthora muscae		Fungi	339550
iNaturalist	2020-07-07	38507504	2019/05/08 5:05 PM PDT	2019-05-08	2019-05-09 00:05:00 UTC	Pacific Time (US & Canada)	17695	graysquirrel	2020-02-10 16:19:14 UTC	2020-03-13 22:43:01 UTC	research	CC-BY	https://www.inaturalist.org/observations/38507504	https://static.inaturalist.org/photos/61209978/medium.jpeg?1581351273				1	0	FALSE		Rohnert Park, CA, USA	38.343	-122.702				FALSE				Sonoma	California	United States	Fly Death Fungus	Entomophthora muscae		Fungi	339550
iNaturalist	2020-07-07	26017646	2019/05/10 6:14 PM CDT	2019-05-10	2019-05-10 23:14:00 UTC	Central Time (US & Canada)	1469323	kristinl356	2019-05-29 19:58:07 UTC	2019-07-30 22:03:03 UTC	research	CC-BY-NC	https://www.inaturalist.org/observations/26017646	https://static.inaturalist.org/photos/38579305/medium.jpeg?1557589480				1	0	FALSE		Lucas, Iowa City, IA, USA	41.6547	-91.4932	24			FALSE			Iowa City	Johnson	Iowa	United States	Fly Death Fungus	Entomophthora muscae		Fungi	339550
iNaturalist	2020-07-07	24916927	2019/05/10 6:52 PM EDT	2019-05-10	2019-05-10 22:52:00 UTC	Eastern Time (US & Canada)	660067	tylermowery	2019-05-11 04:17:30 UTC	2019-07-30 22:07:28 UTC	research		https://www.inaturalist.org/observations/24916927	https://static.inaturalist.org/photos/38545050/medium.jpg?1557547706				1	0	FALSE		United States	35.0799	-85.1269	2	obscured		TRUE				Hamilton	Tennessee	United States	Fly Death Fungus	Entomophthora muscae		Fungi	339550
iNaturalist	2020-07-07	24927383	2019/05/10 9:30 AM SAST	2019-05-10	2019-05-10 07:30:00 UTC	Africa/Johannesburg	528390	sallyslak	2019-05-11 11:27:50 UTC	2019-07-30 22:07:20 UTC	research	CC-BY-NC	https://www.inaturalist.org/observations/24927383	https://static.inaturalist.org/photos/38562091/medium.jpg?1557573628				2	0	FALSE		South Cape DC, South Africa	-33.9667	22.0907				FALSE				Mossel		South Africa	Fly Death Fungus	Entomophthora muscae		Fungi	339550
iNaturalist	2020-07-07	24933937	2019-05-11 9:49:45 a.m. CEST	2019-05-11	2019-05-11 07:49:45 UTC	Paris	1563639	heinonlein	2019-05-11 14:38:24 UTC	2019-07-30 22:07:09 UTC	research		https://www.inaturalist.org/observations/24933937	https://static.inaturalist.org/photos/38572947/medium.jpeg?1557585509				1	0	FALSE	2	Buntsteegje, 5071 Udenhout, Nederland	51.6323	5.1296	349			FALSE	gps	gps		Tilburg		Netherlands	Fly Death Fungus	Entomophthora muscae		Fungi	339550
iNaturalist	2020-07-07	25012018	2019/05/12 9:05 AM CEST	2019-05-12	2019-05-12 07:05:00 UTC	Brussels	546725	anbalemans	2019-05-12 18:44:04 UTC	2019-05-18 04:11:35 UTC	research	CC0	https://www.inaturalist.org/observations/25012018	https://static.inaturalist.org/photos/38694950/medium.jpeg?1557683016				2	0	FALSE		1633 Avenhorn, Nederland	52.6155	4.96063				FALSE				Wester-Koggenland		Netherlands	Entomophthora muscae	Entomophthora muscae		Fungi	339550
iNaturalist	2020-07-07	25012014	2019/05/12 8:58 AM CEST	2019-05-12	2019-05-12 06:58:00 UTC	Brussels	546725	anbalemans	2019-05-12 18:44:02 UTC	2019-05-18 04:11:54 UTC	research	CC0	https://www.inaturalist.org/observations/25012014	https://static.inaturalist.org/photos/38694415/medium.jpeg?1557682765				2	0	FALSE		1633 Avenhorn, Nederland	52.6156	4.96127				FALSE				Wester-Koggenland		Netherlands	Entomophthora muscae	Entomophthora muscae		Fungi	339550
iNaturalist	2020-07-07	25012012	2019/05/12 8:57 AM CEST	2019-05-12	2019-05-12 06:57:00 UTC	Brussels	546725	anbalemans	2019-05-12 18:44:01 UTC	2019-05-18 04:12:19 UTC	research	CC0	https://www.inaturalist.org/observations/25012012	https://static.inaturalist.org/photos/38694338/medium.jpeg?1557682728				2	0	FALSE		Wester-Koggenland, Noord-Holland, Netherlands	52.6156	4.96127				FALSE				Wester-Koggenland		Netherlands	Entomophthora muscae	Entomophthora muscae		Fungi	339550
iNaturalist	2020-07-07	25012013	2019/05/12 8:57 AM CEST	2019-05-12	2019-05-12 06:57:00 UTC	Brussels	546725	anbalemans	2019-05-12 18:44:02 UTC	2019-05-18 04:12:00 UTC	research	CC0	https://www.inaturalist.org/observations/25012013	https://static.inaturalist.org/photos/38694374/medium.jpeg?1557682742				2	0	FALSE		1633 Avenhorn, Nederland	52.6156	4.96127				FALSE				Wester-Koggenland		Netherlands	Entomophthora muscae	Entomophthora muscae		Fungi	339550
iNaturalist	2020-07-07	25012024	2019/05/12 10:37 AM CEST	2019-05-12	2019-05-12 08:37:00 UTC	Brussels	546725	anbalemans	2019-05-12 18:44:09 UTC	2019-05-18 04:11:27 UTC	research	CC0	https://www.inaturalist.org/observations/25012024	https://static.inaturalist.org/photos/38695481/medium.jpeg?1557683294				2	0	FALSE		Wester-Koggenland, Noord-Holland, Netherlands	52.6147	4.96274				FALSE				Wester-Koggenland		Netherlands	Entomophthora muscae	Entomophthora muscae		Fungi	339550
iNaturalist	2020-07-07	25440571	2019-05-13 08:55:45	2019-05-13	2019-05-13 07:55:45 UTC	London	1006407	bazwal	2019-05-20 13:33:17 UTC	2019-07-30 22:05:38 UTC	research	CC0	https://www.inaturalist.org/observations/25440571	https://static.inaturalist.org/photos/39403679/medium.jpg?1558359195		85545000		2	0	FALSE	292	Footpath from Old House Lane to The Lane, Fordcombe	51.1417	0.189929	10			FALSE				Kent	England	United Kingdom	Fly Death Fungus	Entomophthora muscae		Fungi	339550
iNaturalist	2020-07-07	25135908	Tue May 14 2019 11:44:19 GMT-0700 (PDT)	2019-05-14	2019-05-14 18:44:19 UTC	Pacific Time (US & Canada)	28	tiwane	2019-05-14 23:34:49 UTC	2019-05-15 05:27:08 UTC	research	CC-BY-NC	https://www.inaturalist.org/observations/25135908	https://static.inaturalist.org/photos/38905169/medium.jpg?1557876892				1	0	FALSE	3	Calaveras Big Trees State Park, Arnold, CA, US	38.2796	-120.304	8			FALSE				Calaveras	California	United States	Fly Death Fungus	Entomophthora muscae		Fungi	339550
iNaturalist	2020-07-07	25380449	2019/05/18 10:22 AM EDT	2019-05-18	2019-05-18 14:22:00 UTC	Eastern Time (US & Canada)	242224	malisaspring	2019-05-19 13:57:48 UTC	2019-07-30 22:05:56 UTC	research	CC-BY-NC	https://www.inaturalist.org/observations/25380449	https://static.inaturalist.org/photos/39301824/medium.jpg?1558274219				2	0	FALSE		Washington Court House, OH 43160, USA	39.5424	-83.4477	156			FALSE				Fayette	Ohio	United States	Fly Death Fungus	Entomophthora muscae		Fungi	339550
iNaturalist	2020-07-07	25460789	Sat May 18 2019 10:41:36 GMT-0400 (EDT)	2019-05-18	2019-05-18 14:41:36 UTC	Eastern Time (US & Canada)	805798	rayquazasaur	2019-05-20 19:44:08 UTC	2019-05-22 20:31:45 UTC	research		https://www.inaturalist.org/observations/25460789	https://static.inaturalist.org/photos/39436887/medium.jpg?1558381458			Or something similar. The wing venation of the host doesn't seem to be a Diptera	1	0	FALSE	3	Hocking Hills State Park, Logan, OH, US	39.4196	-82.5286	10			FALSE				Hocking	Ohio	United States	Fly Death Fungus	Entomophthora muscae		Fungi	339550
iNaturalist	2020-07-07	25325098	2019-05-18 2:43:30 p.m. CEST	2019-05-18	2019-05-18 12:43:30 UTC	Paris	1563639	heinonlein	2019-05-18 16:57:03 UTC	2019-07-30 22:06:26 UTC	research		https://www.inaturalist.org/observations/25325098	https://static.inaturalist.org/photos/39211195/medium.jpeg?1558198636				1	0	FALSE	2	Theaterplaats 1, 5071 CV Udenhout, Nederland	51.6097	5.14139				FALSE	gps	gps		Tilburg		Netherlands	Fly Death Fungus	Entomophthora muscae		Fungi	339550
iNaturalist	2020-07-07	25379463	Sat May 18 2019 10:03:18 GMT-0500 (CDT)	2019-05-18	2019-05-18 14:03:18 UTC	Eastern Time (US & Canada)	581585	lovetheland	2019-05-19 13:40:14 UTC	2020-06-16 22:44:44 UTC	research	CC-BY-NC	https://www.inaturalist.org/observations/25379463	https://static.inaturalist.org/photos/39300449/medium.jpg?1558273218			Infected Toxomerus marginatus. Thanks for the ID @upupa-epops	1	0	FALSE	3	45140, Loveland, OH, US	39.2768	-84.2828	5			FALSE			City of Loveland	Hamilton	Ohio	United States	Entomophthora syrphi	Entomophthora syrphi		Fungi	812586
iNaturalist	2020-07-07	25376809	2019-05-19 10:35:45 a.m. CEST	2019-05-19	2019-05-19 08:35:45 UTC	Paris	1563639	heinonlein	2019-05-19 12:43:06 UTC	2019-07-30 22:06:15 UTC	research		https://www.inaturalist.org/observations/25376809	https://static.inaturalist.org/photos/39296343/medium.jpeg?1558269796				1	0	FALSE	2	Groote Steeg, 5071 Udenhout, Nederland	51.6146	5.11049	349			FALSE	gps	gps		Tilburg		Netherlands	Fly Death Fungus	Entomophthora muscae		Fungi	339550
iNaturalist	2020-07-07	25376923	2019-05-19 10:35:15 a.m. CEST	2019-05-19	2019-05-19 08:35:15 UTC	Paris	1563639	heinonlein	2019-05-19 12:45:06 UTC	2019-07-30 22:06:07 UTC	research		https://www.inaturalist.org/observations/25376923	https://static.inaturalist.org/photos/39296471/medium.jpeg?1558269909				1	0	FALSE	2	Groote Steeg, 5071 Udenhout, Nederland	51.6168	5.11217	349			FALSE	gps	gps		Tilburg		Netherlands	Fly Death Fungus	Entomophthora muscae		Fungi	339550
iNaturalist	2020-07-07	25547554	2019/05/20 1:28 PM CEST	2019-05-20	2019-05-20 11:28:00 UTC	Paris	1402463	mirandaengelshoven	2019-05-22 07:05:06 UTC	2019-05-22 07:12:31 UTC	research		https://www.inaturalist.org/observations/25547554	https://static.inaturalist.org/photos/39586458/medium.jpg?1558508400				1	0	FALSE		1243 's-Graveland, Nederland	52.2508	5.12815				FALSE				Wijdemeren		Netherlands	Entomophthora muscae	Entomophthora muscae		Fungi	339550
iNaturalist	2020-07-07	25737026	2019/05/22 12:41 PM CEST	2019-05-22	2019-05-22 10:41:00 UTC	Paris	1402463	mirandaengelshoven	2019-05-25 15:19:40 UTC	2019-07-30 22:04:31 UTC	research		https://www.inaturalist.org/observations/25737026	https://static.inaturalist.org/photos/39897100/medium.jpg?1558797575				2	0	FALSE		Baarn, Nederland	52.2198	5.25489				FALSE				Baarn		Netherlands	Fly Death Fungus	Entomophthora muscae		Fungi	339550
iNaturalist	2020-07-07	25722815	2019/05/22 12:10 PM CEST	2019-05-22	2019-05-22 10:10:00 UTC	Paris	1402463	mirandaengelshoven	2019-05-25 10:05:52 UTC	2019-07-31 12:44:16 UTC	research		https://www.inaturalist.org/observations/25722815	https://static.inaturalist.org/photos/39873566/medium.jpg?1558778272				2	0	FALSE		Baarn, Nederland	52.2196	5.25898				FALSE				Baarn		Netherlands	Fly Death Fungus	Entomophthora muscae		Fungi	339550
iNaturalist	2020-07-07	25642027	2019-05-23 6:18:56 PM EDT	2019-05-23	2019-05-23 22:18:56 UTC	Eastern Time (US & Canada)	574531	jasondombroskie	2019-05-23 22:20:32 UTC	2019-07-30 22:05:27 UTC	research	CC-BY-NC	https://www.inaturalist.org/observations/25642027	https://static.inaturalist.org/photos/39739038/medium.jpeg?1558650038				2	0	FALSE	2	Brooktondale, NY 14817, USA	42.3916	-76.3732	8			FALSE				Tompkins	New York	United States	Fly Death Fungus	Entomophthora muscae		Fungi	339550
iNaturalist	2020-07-07	25733076	Sat May 25 2019 10:11:03 GMT-0400 (EDT)	2019-05-25	2019-05-25 14:11:03 UTC	Eastern Time (US & Canada)	228032	serenella	2019-05-25 14:16:21 UTC	2020-05-04 04:04:27 UTC	research		https://www.inaturalist.org/observations/25733076	https://static.inaturalist.org/photos/39897480/medium.jpg?1558797799			Perched on top of a leaf	1	0	FALSE	3	2 14th Ave, Brooklyn, MD, US	39.2218	-76.6145	5			FALSE				Anne Arundel	Maryland	United States	Fly Death Fungus	Entomophthora muscae		Fungi	339550
iNaturalist	2020-07-07	25726980	2019-05-25 2:15:22 p.m. CEST	2019-05-25	2019-05-25 12:15:22 UTC	Paris	1763697	hendrikijzerman	2019-05-25 12:16:25 UTC	2019-07-30 22:04:44 UTC	research		https://www.inaturalist.org/observations/25726980	https://static.inaturalist.org/photos/39880687/medium.jpeg?1558786601			Note to self You make all things new Rev 21:15	2	0	FALSE	2	8191 Wapenveld, Nederland	52.4323	6.03974	263			FALSE	gps	gps		Heerde		Netherlands	Fly Death Fungus	Entomophthora muscae		Fungi	339550
iNaturalist	2020-07-07	25796849	2019-05-26 10:53:43 a.m. CEST	2019-05-26	2019-05-26 08:53:43 UTC	Paris	1793290	johansablain	2019-05-26 10:52:20 UTC	2019-07-30 22:03:57 UTC	research	CC-BY-NC	https://www.inaturalist.org/observations/25796849	https://static.inaturalist.org/photos/39995093/medium.jpeg?1558867946			Insect zit onbeweeglijk op aardapp elplant.	2	0	FALSE	2	2800 Mechelen, BelgiÃ«	51.0314	4.45361				FALSE	gps	gps		Mechelen	Antwerp	Belgium	Fly Death Fungus	Entomophthora muscae		Fungi	339550
iNaturalist	2020-07-07	26186769	2019/05/26 5:55 PM CEST	2019-05-26	2019-05-26 15:55:00 UTC	Amsterdam	699971	hermanberteler	2019-06-01 16:50:10 UTC	2019-07-30 22:02:19 UTC	research	CC-BY-NC	https://www.inaturalist.org/observations/26186769	https://static.inaturalist.org/photos/40640356/medium.jpeg?1559407714		Fly Death Fungus, Entomophthora, schimmel		2	0	FALSE		Groesbeek, Nederland	51.78	5.94249	4			FALSE				Groesbeek		Netherlands	Fly Death Fungus	Entomophthora muscae		Fungi	339550
iNaturalist	2020-07-07	26129405	2019/05/28 8:58 PM BST	2019-05-28	2019-05-28 19:58:00 UTC	London	616669	georgeg	2019-05-31 18:25:05 UTC	2020-01-10 15:53:27 UTC	research	CC-BY-NC	https://www.inaturalist.org/observations/26129405	https://static.inaturalist.org/photos/40542061/medium.jpg?1559326418			On yellow dung flies causing an epidemic where infected flies crawl to the tops of plants and die, allowing the fungus to burst out of the abdomen and disperse.	2	0	FALSE		Orielton Field Centre	51.6531	-4.95583	410			FALSE				Pembrokeshire	Wales	United Kingdom	Fly Death Fungus	Entomophthora muscae		Fungi	339550
iNaturalist	2020-07-07	26068364	2019-05-29 4:26:37 p.m. CEST	2019-05-29	2019-05-29 14:26:37 UTC	Paris	1808086	ynauta	2019-05-30 17:22:53 UTC	2019-07-30 22:02:42 UTC	research	CC-BY-NC	https://www.inaturalist.org/observations/26068364	https://static.inaturalist.org/photos/40444534/medium.jpeg?1559236977				2	0	FALSE	2	9827 PG Lettelbert, Nederland	53.1876	6.42376				FALSE	gps	gps		Leek		Netherlands	Fly Death Fungus	Entomophthora muscae		Fungi	339550
iNaturalist	2020-07-07	26000334	2019/05/29 12:34 PM WEST	2019-05-29	2019-05-29 11:34:00 UTC	Lisbon	291972	axeira	2019-05-29 14:58:56 UTC	2019-07-30 22:03:18 UTC	research	CC-BY-NC	https://www.inaturalist.org/observations/26000334	https://static.inaturalist.org/photos/40334698/medium.jpeg?1559141773		iNaturalist	Fly death by fungus?	3	0	FALSE		51688 WipperfÃ¼rth, Germany	51.1247	7.49874	625			FALSE					Nordrhein-Westfalen	Germany	Fly Death Fungus	Entomophthora muscae		Fungi	339550
iNaturalist	2020-07-07	26536634	2019-05-30 9:45:56 AM PDT	2019-05-30	2019-05-30 16:45:56 UTC	Pacific Time (US & Canada)	34488	pileated	2019-06-07 05:36:53 UTC	2019-07-30 22:01:56 UTC	research	CC-BY-NC	https://www.inaturalist.org/observations/26536634	https://static.inaturalist.org/photos/41214242/medium.jpg?1559885815			From BS.4.7.2	2	0	FALSE	2	Los Angeles County, CA, USA	32.9168	-118.489				FALSE	gps	gps		Los Angeles	California	United States	Fly Death Fungus	Entomophthora muscae		Fungi	339550
iNaturalist	2020-07-07	26049068	2019-05-30 10:48:35 a.m. CEST	2019-05-30	2019-05-30 08:48:35 UTC	Paris	1763697	hendrikijzerman	2019-05-30 08:55:39 UTC	2019-07-30 22:02:51 UTC	research		https://www.inaturalist.org/observations/26049068	https://static.inaturalist.org/photos/40415386/medium.jpeg?1559206581			Note to self You make all things new Rev 21:15	1	0	FALSE	2	8191 Wapenveld, Nederland	52.4342	6.04374	526			FALSE	gps	gps		Heerde		Netherlands	Fly Death Fungus	Entomophthora muscae		Fungi	339550
iNaturalist	2020-07-07	26624647	2019-06-08 9:10:47 p.m. CEST	2019-06-08	2019-06-08 19:10:47 UTC	Paris	1775134	pim5	2019-06-08 19:12:43 UTC	2019-07-30 22:01:43 UTC	research		https://www.inaturalist.org/observations/26624647	https://static.inaturalist.org/photos/41353164/medium.jpg?1560021167				2	0	FALSE	2	5531 Bladel, Nederland	51.3867	5.23002	4			FALSE				Bladel		Netherlands	Fly Death Fungus	Entomophthora muscae		Fungi	339550
iNaturalist	2020-07-07	26676148	2019-06-09 12:35:46 p.m. CEST	2019-06-09	2019-06-09 10:35:46 UTC	Paris	1563639	heinonlein	2019-06-09 14:41:05 UTC	2019-06-09 15:25:12 UTC	research		https://www.inaturalist.org/observations/26676148	https://static.inaturalist.org/photos/41435800/medium.jpeg?1560091269			Yesterday i wrote the Dutch article on Wikipedia: https://nl.wikipedia.org/wiki/Entomophthora_muscae	1	0	FALSE	2	5071 Udenhout, Nederland	51.6344	5.10972				FALSE	gps	gps		Tilburg		Netherlands	Entomophthora muscae	Entomophthora muscae		Fungi	339550
iNaturalist	2020-07-07	26841063	2019/06/11 2:38 PM EDT	2019-06-11	2019-06-11 18:38:00 UTC	Eastern Time (US & Canada)	15770	b_coulter	2019-06-12 01:55:35 UTC	2020-06-09 04:07:51 UTC	research	CC-BY-NC	https://www.inaturalist.org/observations/26841063	https://static.inaturalist.org/photos/41703345/medium.jpg?1560304453			On underside of elm leaf.	2	0	FALSE		Allegheny County, PA, USA	40.5667	-80.193	9			FALSE				Allegheny	Pennsylvania	United States	Fly Death Fungus	Entomophthora muscae		Fungi	339550
iNaturalist	2020-07-07	28845646	Wed Jun 12 2019 11:09:16 GMT-0600 (MDT)	2019-06-12	2019-06-12 17:09:16 UTC	Mountain Time (US & Canada)	1666336	nicolasbe11	2019-07-15 02:59:34 UTC	2019-07-30 21:56:07 UTC	research	CC-BY-NC	https://www.inaturalist.org/observations/28845646	https://static.inaturalist.org/photos/44992289/medium.jpg?1563159578				1	0	FALSE	3	University of Colorado Boulder, Boulder, CO, US	40.0085	-105.273	10			FALSE			Boulder	Boulder	Colorado	United States	Fly Death Fungus	Entomophthora muscae		Fungi	339550
iNaturalist	2020-07-07	26925682	2019-06-12	2019-06-12		UTC	1136170	imasongster	2019-06-13 18:12:24 UTC	2019-12-02 07:25:12 UTC	research		https://www.inaturalist.org/observations/26925682	https://static.inaturalist.org/photos/41840225/medium.png?1560449547				2	0	FALSE	2	Herndon, VA 20194, USA	38.9772	-77.3571	19			FALSE				Fairfax	Virginia	United States	Fly Death Fungus	Entomophthora muscae		Fungi	339550
iNaturalist	2020-07-07	26990066	Fri Jun 14 2019 18:48:03 GMT-0400 (EDT)	2019-06-14	2019-06-14 22:48:03 UTC	Eastern Time (US & Canada)	1059576	kalene3	2019-06-14 22:52:08 UTC	2019-07-30 22:01:04 UTC	research		https://www.inaturalist.org/observations/26990066	https://static.inaturalist.org/photos/41947531/medium.jpg?1560552731				1	0	FALSE	3	2970 Morewood Rd, Fairlawn, OH, US	41.1245	-81.6169	10			FALSE				Summit	Ohio	United States	Fly Death Fungus	Entomophthora muscae		Fungi	339550
iNaturalist	2020-07-07	27051725	2019-06-15 07:25:11	2019-06-15	2019-06-15 11:25:11 UTC	Eastern Time (US & Canada)	1357547	cholmesphoto	2019-06-15 22:23:16 UTC	2019-11-05 12:01:58 UTC	research		https://www.inaturalist.org/observations/27051725	https://static.inaturalist.org/photos/42048902/medium.jpg?1560637394		Entomophthora, Entomophthora muscae, Entomophthoraceae, Entomophthorales, Fly Death Fungus, Fungi, Insect Destroyers, Zygomycetes, Zygomycota, fungus, nature, wildlife, Fly Death Fungus (Entomophthora muscae)	A fly killed by the pathogenic fungus Entomophthora muscae aka Fly Death Fungus.	2	0	FALSE		New York, US	41.0223	-73.6993	187	obscured		TRUE		google		Westchester	New York	United States	Fly Death Fungus	Entomophthora muscae		Fungi	339550
iNaturalist	2020-07-07	27173172	Mon Jun 17 2019 13:15:40 GMT-0500 (CDT)	2019-06-17	2019-06-17 18:15:40 UTC	Central Time (US & Canada)	321697	dadrummond	2019-06-17 20:31:48 UTC	2019-07-30 22:00:44 UTC	research	CC-BY-NC	https://www.inaturalist.org/observations/27173172	https://static.inaturalist.org/photos/42250626/medium.jpg?1560803509			Toxomerus marginatus (Margined Calligrapher) flies infected with fungal pathogen, presumed to be Entomophthora muscae. See https://elifesciences.org/articles/34414 for detailed observations on this pathogen. My first time seeing infection in the wild!	2	0	FALSE	3	The University of Chicago, Chicago, IL, US	41.7901	-87.5999	357			FALSE				Cook	Illinois	United States	Fly Death Fungus	Entomophthora muscae		Fungi	339550
iNaturalist	2020-07-07	27309006	2019/06/18 7:00 PM MDT	2019-06-18	2019-06-19 01:00:00 UTC	Mountain Time (US & Canada)	917390	ameeds	2019-06-20 05:16:43 UTC	2019-07-30 22:00:11 UTC	research	CC-BY	https://www.inaturalist.org/observations/27309006	https://static.inaturalist.org/photos/42476682/medium.jpg?1561007158				1	0	FALSE		Columbia, MO, USA	38.9437	-92.3879	364			FALSE				Boone	Missouri	United States	Fly Death Fungus	Entomophthora muscae		Fungi	339550
iNaturalist	2020-07-07	27282394	Wed Jun 19 2019 19:57:21 GMT+0200 (GMT+2)	2019-06-19	2019-06-19 17:57:21 UTC	Africa/Johannesburg	1776042	colaspa	2019-06-19 19:07:32 UTC	2019-07-30 22:00:18 UTC	research	CC-BY-NC	https://www.inaturalist.org/observations/27282394	https://static.inaturalist.org/photos/42431285/medium.jpg?1560971283				2	0	FALSE	3	SÃ¢npaad 12, De Westereen, Friesland, NL	53.2449	6.03742	8			FALSE				Dantumadeel		Netherlands	Fly Death Fungus	Entomophthora muscae		Fungi	339550
iNaturalist	2020-07-07	27408179	Fri Jun 21 2019 20:48:03 GMT-0400 (EDT)	2019-06-21	2019-06-22 00:48:03 UTC	Eastern Time (US & Canada)	1201644	sharann	2019-06-22 00:51:06 UTC	2019-07-30 22:00:03 UTC	research		https://www.inaturalist.org/observations/27408179	https://static.inaturalist.org/photos/42643033/medium.jpg?1561164669				2	0	FALSE	3	847 S Van Dyke Rd, Bad Axe, MI, US	43.8004	-83.0189	164			FALSE				Huron	Michigan	United States	Fly Death Fungus	Entomophthora muscae		Fungi	339550
iNaturalist	2020-07-07	27524554	Sat Jun 22 2019 21:19:55 GMT-0400 (EDT)	2019-06-22	2019-06-23 01:19:55 UTC	Eastern Time (US & Canada)	456240	anna120	2019-06-23 20:08:57 UTC	2019-07-30 21:59:54 UTC	research		https://www.inaturalist.org/observations/27524554	https://static.inaturalist.org/photos/42833906/medium.jpg?1561320547				3	0	FALSE	3	Michigan, US	42.8591	-85.4223	10	obscured		TRUE				Kent	Michigan	United States	Fly Death Fungus	Entomophthora muscae		Fungi	339550
iNaturalist	2020-07-07	27540795	2019/06/23 12:38 AM EDT	2019-06-23	2019-06-23 04:38:00 UTC	Eastern Time (US & Canada)	1421255	btk	2019-06-24 00:26:22 UTC	2019-07-30 21:59:44 UTC	research	CC-BY-NC	https://www.inaturalist.org/observations/27540795	https://static.inaturalist.org/photos/42857832/medium.jpeg?1561333945		moths-etc		1	0	FALSE		Muddy Brook Valley Ware, Ma.	42.3002	-72.2398	8			FALSE				Hampshire	Massachusetts	United States	Fly Death Fungus	Entomophthora muscae		Fungi	339550
iNaturalist	2020-07-07	27580769	Mon Jun 24 2019 10:40:47 GMT-0700 (PDT)	2019-06-24	2019-06-24 17:40:47 UTC	Pacific Time (US & Canada)	1163916	meandmygirls3	2019-06-24 17:50:56 UTC	2019-06-25 04:01:47 UTC	research		https://www.inaturalist.org/observations/27580769	https://static.inaturalist.org/photos/42928421/medium.jpg?1561398969				1	0	FALSE	3	Los Angeles County, US-CA, US	33.9354	-118.298	10	obscured		TRUE				Los Angeles	California	United States	Fly Death Fungus	Entomophthora muscae		Fungi	339550
iNaturalist	2020-07-07	27606995	Mon Jun 24 2019 20:47:38 GMT-0500 (CDT)	2019-06-24	2019-06-24 20:47:38 UTC	UTC	1901970	davdav	2019-06-25 01:52:24 UTC	2019-07-30 21:59:18 UTC	research	CC-BY-NC	https://www.inaturalist.org/observations/27606995	https://static.inaturalist.org/photos/42972196/medium.jpg?1561427546			We found a dead fly with death fungus on a leaf in the garden!	1	0	FALSE	3	Minnesota, US	44.9647	-93.0954		obscured		TRUE				Ramsey	Minnesota	United States	Fly Death Fungus	Entomophthora muscae		Fungi	339550
iNaturalist	2020-07-07	27778739	Mon Jun 24 2019 22:02:40 GMT+0200 (GMT+2)	2019-06-24	2019-06-24 20:02:40 UTC	Africa/Johannesburg	113704	millenialmyces	2019-06-27 22:01:47 UTC	2019-07-30 21:57:33 UTC	research		https://www.inaturalist.org/observations/27778739	https://static.inaturalist.org/photos/43256731/medium.jpg?1561673098				1	0	FALSE	3	Tensta-Asby 128, Skyttorp, Uppsala, SE	60.0804	17.7465	14			FALSE				Uppsala		Sweden	Fly Death Fungus	Entomophthora muscae		Fungi	339550
iNaturalist	2020-07-07	27663067	Tue Jun 25 2019 19:12:33 GMT-0400 (EDT)	2019-06-25	2019-06-25 23:12:33 UTC	Eastern Time (US & Canada)	988883	aisling78	2019-06-25 23:14:39 UTC	2019-07-30 21:59:09 UTC	research		https://www.inaturalist.org/observations/27663067	https://static.inaturalist.org/photos/43064143/medium.jpg?1561504675				1	0	FALSE	3	Essex County, US-MA, US	42.6143	-70.7762	5	obscured		TRUE				Essex	Massachusetts	United States	Fly Death Fungus	Entomophthora muscae		Fungi	339550
iNaturalist	2020-07-07	39723474	2019-06-26	2019-06-26		UTC	2571412	laylavl	2020-03-08 22:05:20 UTC	2020-03-27 16:01:27 UTC	research		https://www.inaturalist.org/observations/39723474	https://static.inaturalist.org/photos/63049626/medium.jpeg?1583705125				1	0	FALSE	2	Henry Hollow	36.395	-93.8121	2789			FALSE	gps	gps		Carroll	Arkansas	United States	Fly Death Fungus	Entomophthora muscae		Fungi	339550
iNaturalist	2020-07-07	27750752	Thu Jun 27 2019 07:59:22 GMT-0400 (EDT)	2019-06-27	2019-06-27 11:59:22 UTC	Eastern Time (US & Canada)	474619	teelynnhope	2019-06-27 12:45:48 UTC	2019-07-30 21:57:53 UTC	research		https://www.inaturalist.org/observations/27750752	https://static.inaturalist.org/photos/43211013/medium.jpg?1561639549				2	0	FALSE	3	33 Country Ln, Brewster, MA, US	41.7704	-70.049	16			FALSE				Barnstable	Massachusetts	United States	Fly Death Fungus	Entomophthora muscae		Fungi	339550
iNaturalist	2020-07-07	27823140	Fri Jun 28 2019 20:27:53 GMT+0200 (GMT+2)	2019-06-28	2019-06-28 18:27:53 UTC	Africa/Johannesburg	1898750	danieldd	2019-06-28 18:31:14 UTC	2019-08-10 16:43:37 UTC	needs_id	CC-BY-NC	https://www.inaturalist.org/observations/27823140	https://static.inaturalist.org/photos/43330984/medium.jpg?1561746712				1	0	FALSE	3	K. Bordings Vej 2, LÃ¸sning, Midtjylland, DK	55.8057	9.64981	22			FALSE				Hedensted	Vejle	Denmark	Entomophthora	Entomophthora	Fly Death Fungi	Fungi	55117
iNaturalist	2020-07-07	27974305	Sun Jun 30 2019 18:16:05 GMT-0400 (EDT)	2019-06-30	2019-06-30 22:16:05 UTC	Eastern Time (US & Canada)	98944	adamjheichelbech	2019-07-01 02:05:53 UTC	2019-07-30 21:57:25 UTC	research	CC-BY-NC	https://www.inaturalist.org/observations/27974305	https://static.inaturalist.org/photos/43575629/medium.jpg?1561946757				2	0	FALSE	3	Michigan, US	43.1806	-86.1386	5	obscured		TRUE				Muskegon	Michigan	United States	Fly Death Fungus	Entomophthora muscae		Fungi	339550
iNaturalist	2020-07-07	28102125	2019-06-30 5:40:00 PM EDT	2019-06-30	2019-06-30 21:40:00 UTC	Eastern Time (US & Canada)	1893510	jaygrala	2019-07-03 04:40:49 UTC	2019-07-30 21:57:14 UTC	research		https://www.inaturalist.org/observations/28102125	https://static.inaturalist.org/photos/43784170/medium.jpeg?1562128852				1	0	FALSE	2	Cream Ridge, NJ 08514, USA	40.1218	-74.4792				FALSE	gps	gps		Ocean	New Jersey	United States	Fly Death Fungus	Entomophthora muscae		Fungi	339550
iNaturalist	2020-07-07	28506436	2019/07/05 8:46 PM CEST	2019-07-05	2019-07-05 18:46:00 UTC	Copenhagen	1801493	ellegaardsnatur	2019-07-09 17:05:26 UTC	2019-07-30 21:56:38 UTC	research		https://www.inaturalist.org/observations/28506436	https://static.inaturalist.org/photos/44442429/medium.jpg?1562691898				1	0	FALSE		6640 Lunderskov, Danmark	55.4841	9.28183	8			FALSE				Lunderskov	Vejle	Denmark	Fly Death Fungus	Entomophthora muscae		Fungi	339550
iNaturalist	2020-07-07	28312233	2019/07/06 10:08 AM BST	2019-07-06	2019-07-06 09:08:00 UTC	Edinburgh	1440629	maurice66	2019-07-06 19:18:00 UTC	2019-07-30 21:56:59 UTC	research	CC-BY-NC	https://www.inaturalist.org/observations/28312233	https://static.inaturalist.org/photos/44123821/medium.jpg?1562440610				3	0	FALSE		Merseyside, UK	53.593	-3.05568	8			FALSE				Merseyside	England	United Kingdom	Fly Death Fungus	Entomophthora muscae		Fungi	339550
iNaturalist	2020-07-07	28370218	Sun Jul 07 2019 12:07:46 GMT-0400 (EDT)	2019-07-07	2019-07-07 16:07:46 UTC	Eastern Time (US & Canada)	1434630	kayleewest	2019-07-07 16:09:18 UTC	2019-07-30 21:56:45 UTC	research	CC-BY-NC	https://www.inaturalist.org/observations/28370218	https://static.inaturalist.org/photos/44220206/medium.jpg?1562515762				1	0	FALSE	3	8364 2 Mile Rd NE, Ada, MI, US	43.0004	-85.4624	5			FALSE				Kent	Michigan	United States	Fly Death Fungus	Entomophthora muscae		Fungi	339550
iNaturalist	2020-07-07	28526982	Mon Jul 08 2019 05:35:52 GMT-0700 (PDT)	2019-07-08	2019-07-08 12:35:52 UTC	Pacific Time (US & Canada)	356115	johngarrett	2019-07-09 23:39:30 UTC	2019-07-30 21:56:26 UTC	research	CC-BY-NC	https://www.inaturalist.org/observations/28526982	https://static.inaturalist.org/photos/44476217/medium.jpg?1562715573			observation for the fly: https://www.inaturalist.org/observations/28527014	2	0	FALSE	3	Tahoe National Forest, Olympic Valley, CA, US	39.1062	-120.355				FALSE				Placer	California	United States	Fly Death Fungus	Entomophthora muscae		Fungi	339550
iNaturalist	2020-07-07	28547013	Wed Jul 10 2019 06:45:53 GMT-0400 (EDT)	2019-07-10	2019-07-10 10:45:53 UTC	Eastern Time (US & Canada)	1101050	jenitwonickels	2019-07-10 10:49:09 UTC	2020-03-22 05:09:48 UTC	research		https://www.inaturalist.org/observations/28547013	https://static.inaturalist.org/photos/44508895/medium.jpg?1562755756				2	0	FALSE	3	4859 Ogle St, Philadelphia, PA, US	40.034	-75.2331	64			FALSE				Philadelphia	Pennsylvania	United States	Fly Death Fungus	Entomophthora muscae		Fungi	339550
iNaturalist	2020-07-07	28670836	2019-07-12 8:18:00 AM EDT	2019-07-12	2019-07-12 12:18:00 UTC	Eastern Time (US & Canada)	287914	adamweaver	2019-07-12 14:19:28 UTC	2019-09-28 13:55:02 UTC	needs_id		https://www.inaturalist.org/observations/28670836	https://static.inaturalist.org/photos/44708652/medium.jpg?1562941171			I believe I've found a fly infected with entomophthora. I was super excited to find it this morning on my gladiolus.	2	0	FALSE	2	Parkersburg, WV, USA	39.2833	-81.5361	132			FALSE	gps	gps		Wood	West Virginia	United States	Entomophthora	Entomophthora	Fly Death Fungi	Fungi	55117
iNaturalist	2020-07-07	29198129	2019/07/15 11:09 PM EDT	2019-07-15	2019-07-16 03:09:00 UTC	Eastern Time (US & Canada)	399948	susanna_h	2019-07-20 20:59:28 UTC	2019-08-23 01:27:15 UTC	research	CC-BY-NC	https://www.inaturalist.org/observations/29198129	https://static.inaturalist.org/photos/45554152/medium.jpeg?1563654977				2	0	FALSE		Laurel Greene, Columbus, OH, USA	39.9277	-83.1544	15			FALSE				Franklin	Ohio	United States	Fly Death Fungus	Entomophthora muscae		Fungi	339550
iNaturalist	2020-07-07	29149723	2019/07/15 7:04 PM EDT	2019-07-15	2019-07-15 23:04:00 UTC	Eastern Time (US & Canada)	1453116	jlhambach	2019-07-20 01:49:39 UTC	2019-07-30 21:55:29 UTC	research	CC-BY-NC	https://www.inaturalist.org/observations/29149723	https://static.inaturalist.org/photos/45481109/medium.jpeg?1563587239				1	0	FALSE		330 Dominion Blvd, Columbus, OH 43214, USA	40.0541	-83.0102	214			FALSE				Franklin	Ohio	United States	Fly Death Fungus	Entomophthora muscae		Fungi	339550
iNaturalist	2020-07-07	29072438	Thu Jul 18 2019 15:11:05 GMT-0400 (EDT)	2019-07-18	2019-07-18 19:11:05 UTC	Eastern Time (US & Canada)	1528979	miniphipps	2019-07-18 19:11:34 UTC	2020-06-09 04:05:12 UTC	research		https://www.inaturalist.org/observations/29072438	https://static.inaturalist.org/photos/45356892/medium.jpg?1563477097				3	0	FALSE	3	Chatham University, Pittsburgh, PA, US	40.4499	-79.9257	16			FALSE			Pittsburgh	Allegheny	Pennsylvania	United States	Fly Death Fungus	Entomophthora muscae		Fungi	339550
iNaturalist	2020-07-07	29053021	Thu Jul 18 2019 09:48:09 GMT-0400 (EDT)	2019-07-18	2019-07-18 13:48:09 UTC	Eastern Time (US & Canada)	1745868	littleminnow	2019-07-18 13:51:33 UTC	2019-07-30 21:55:58 UTC	research	CC-BY-NC	https://www.inaturalist.org/observations/29053021	https://static.inaturalist.org/photos/45325347/medium.jpg?1563457902				1	0	FALSE	3	317 S Lake Dr, Cape May Point, NJ, US	38.9358	-74.9643	10			FALSE				Cape May	New Jersey	United States	Fly Death Fungus	Entomophthora muscae		Fungi	339550
iNaturalist	2020-07-07	35553434	2019-07-18 3:14:29 PM EDT	2019-07-18	2019-07-18 19:14:29 UTC	Eastern Time (US & Canada)	1366578	stellariagraminea	2019-11-11 01:20:58 UTC	2019-11-21 17:54:21 UTC	research	CC-BY-NC	https://www.inaturalist.org/observations/35553434	https://static.inaturalist.org/photos/56073072/medium.jpeg?1573435261				1	0	FALSE	2	Gardiner, ME, USA	44.2268	-69.7778	7			FALSE				Kennebec	Maine	United States	Fly Death Fungus	Entomophthora muscae		Fungi	339550
iNaturalist	2020-07-07	29131650	Fri Jul 19 2019 12:58:03 GMT-0700 (PDT)	2019-07-19	2019-07-19 19:58:03 UTC	Pacific Time (US & Canada)	3494	damontighe	2019-07-19 20:00:04 UTC	2020-06-17 12:10:59 UTC	research	CC-BY-NC	https://www.inaturalist.org/observations/29131650	https://static.inaturalist.org/photos/45451317/medium.jpg?1563566406				2	0	FALSE	3	1519 Alice St, Oakland, CA, US	37.8042	-122.265	30			FALSE			Oakland	Alameda	California	United States	Fly Death Fungus	Entomophthora muscae		Fungi	339550
iNaturalist	2020-07-07	29182721	2019/07/19 12:30 PM EDT	2019-07-19	2019-07-19 16:30:00 UTC	Eastern Time (US & Canada)	208120	jef	2019-07-20 17:04:34 UTC	2019-07-30 21:55:21 UTC	research	CC-BY-NC	https://www.inaturalist.org/observations/29182721	https://static.inaturalist.org/photos/45533026/medium.jpg?1563642082				1	0	FALSE		Franklin Field North, Boston, MA, USA	42.3053	-71.0887	122			FALSE			Boston	Suffolk	Massachusetts	United States	Fly Death Fungus	Entomophthora muscae		Fungi	339550
iNaturalist	2020-07-07	29197733	2019-07-20 9:05:29 pm BST	2019-07-20	2019-07-20 21:05:29 UTC	UTC	1987668	david2172	2019-07-20 20:53:49 UTC	2019-07-30 21:55:09 UTC	research		https://www.inaturalist.org/observations/29197733	https://static.inaturalist.org/photos/45556144/medium.jpg?1563656047				1	0	FALSE	2	Aberdeenshire, Scotland, GB	57.1875	-2.7				FALSE	gps	gps		Aberdeenshire	Scotland	United Kingdom	Fly Death Fungus	Entomophthora muscae		Fungi	339550
iNaturalist	2020-07-07	29463891	2019/07/20 1:24 PM CEST	2019-07-20	2019-07-20 11:24:00 UTC	Berlin	1882892	aimnair	2019-07-24 19:58:10 UTC	2019-07-30 21:49:37 UTC	research	CC-BY-NC	https://www.inaturalist.org/observations/29463891	https://static.inaturalist.org/photos/45983198/medium.jpg?1563998085			Fliege mit dickem weiÃŸen Hinterleib an KÃ¶nigskerze, StraÃŸenrand	1	0	FALSE		37154 Northeim, Germany	51.6856	9.91048	50			FALSE					Niedersachsen	Germany	Fly Death Fungus	Entomophthora muscae		Fungi	339550
iNaturalist	2020-07-07	29353638	2019/07/22 4:17 PM ADT	2019-07-22	2019-07-22 19:17:00 UTC	Atlantic Time (Canada)	20485	zihaowang	2019-07-23 01:13:45 UTC	2019-07-30 21:51:20 UTC	research	CC-BY-NC	https://www.inaturalist.org/observations/29353638	https://static.inaturalist.org/photos/45807998/medium.jpeg?1563844339			On the underside of leaves of Quercus bicolor.	1	0	FALSE		Lower East Side, New York, NY, USA	40.7207	-73.9853	2			FALSE			New York City	New York	New York	United States	Fly Death Fungus	Entomophthora muscae		Fungi	339550
iNaturalist	2020-07-07	29440981	2019-07-24 9:49:03 AM EDT	2019-07-24	2019-07-24 13:49:03 UTC	Eastern Time (US & Canada)	242224	malisaspring	2019-07-24 13:49:43 UTC	2019-07-31 11:56:24 UTC	research	CC-BY-NC	https://www.inaturalist.org/observations/29440981	https://static.inaturalist.org/photos/45948498/medium.jpeg?1563976185				1	0	FALSE	2	Ohio, US	39.9801	-82.9155	4	obscured		TRUE				Franklin	Ohio	United States	Fly Death Fungus	Entomophthora muscae		Fungi	339550
iNaturalist	2020-07-07	29606076	Thu Jul 25 2019 23:58:31 GMT-0400 (EDT)	2019-07-25	2019-07-26 03:58:31 UTC	Eastern Time (US & Canada)	677077	cswanson319	2019-07-26 23:47:06 UTC	2019-07-30 21:49:16 UTC	research		https://www.inaturalist.org/observations/29606076	https://static.inaturalist.org/photos/46214097/medium.jpg?1564184828				1	0	FALSE	3	1â€“87 E Church Rd, Harwinton, CT, US	41.7148	-73.011	529			FALSE				Litchfield	Connecticut	United States	Fly Death Fungus	Entomophthora muscae		Fungi	339550
iNaturalist	2020-07-07	29583945	2019-07-26 1:22:47 PM EDT	2019-07-26	2019-07-26 17:22:47 UTC	Eastern Time (US & Canada)	242224	malisaspring	2019-07-26 17:24:33 UTC	2019-07-30 21:49:30 UTC	research	CC-BY-NC	https://www.inaturalist.org/observations/29583945	https://static.inaturalist.org/photos/46178411/medium.jpeg?1564161882				1	0	FALSE	2	Beavercreek, OH 45430, USA	39.7173	-84.1007	8			FALSE				Greene	Ohio	United States	Fly Death Fungus	Entomophthora muscae		Fungi	339550
iNaturalist	2020-07-07	29647402	2019/07/26 12:58 PM EDT	2019-07-26	2019-07-26 16:58:00 UTC	Eastern Time (US & Canada)	298979	akilee	2019-07-27 17:00:48 UTC	2019-07-30 21:36:37 UTC	research	CC-BY-NC	https://www.inaturalist.org/observations/29647402	https://static.inaturalist.org/photos/46276526/medium.jpeg?1564245681				1	0	FALSE		Cambridge Highlands, Cambridge, MA, USA	42.3877	-71.1457				FALSE				Middlesex	Massachusetts	United States	Fly Death Fungus	Entomophthora muscae		Fungi	339550
iNaturalist	2020-07-07	29645575	2019/07/26 8:51 AM EDT	2019-07-26	2019-07-26 12:51:00 UTC	Eastern Time (US & Canada)	298979	akilee	2019-07-27 16:33:26 UTC	2019-07-30 21:36:46 UTC	research	CC-BY-NC	https://www.inaturalist.org/observations/29645575	https://static.inaturalist.org/photos/46275007/medium.jpeg?1564244829				1	0	FALSE		Middlesex, Massachusetts, United States	42.3834	-71.0983	28			FALSE				Middlesex	Massachusetts	United States	Fly Death Fungus	Entomophthora muscae		Fungi	339550
iNaturalist	2020-07-07	29645574	2019/07/26 8:51 AM EDT	2019-07-26	2019-07-26 12:51:00 UTC	Eastern Time (US & Canada)	298979	akilee	2019-07-27 16:33:26 UTC	2019-07-30 21:49:09 UTC	research	CC-BY-NC	https://www.inaturalist.org/observations/29645574	https://static.inaturalist.org/photos/46274989/medium.jpeg?1564244815				1	0	FALSE		Prospect Hill, Somerville, MA 02143, USA	42.3832	-71.0981	5			FALSE				Middlesex	Massachusetts	United States	Fly Death Fungus	Entomophthora muscae		Fungi	339550
iNaturalist	2020-07-07	29752805	Sun Jul 28 2019 10:05:27 GMT-0400 (EDT)	2019-07-28	2019-07-28 14:05:27 UTC	Eastern Time (US & Canada)	189457	cwoelfl	2019-07-29 00:26:38 UTC	2020-06-01 02:01:22 UTC	research	CC0	https://www.inaturalist.org/observations/29752805	https://static.inaturalist.org/photos/46449904/medium.jpg?1564360013			Found in vegetable garden, most of the dead flies on on the flowering stalks of cilantro/ coriander.	1	0	FALSE	3	131 Westbridge Dr, Berea, OH, US	41.367	-81.8586	12			FALSE				Cuyahoga	Ohio	United States	Fly Death Fungus	Entomophthora muscae		Fungi	339550
iNaturalist	2020-07-07	29794611	Mon Jul 29 2019 11:42:18 GMT-0400 (EDT)	2019-07-29	2019-07-29 15:42:18 UTC	Eastern Time (US & Canada)	50920	susanhewitt	2019-07-29 17:02:13 UTC	2020-06-15 11:06:30 UTC	needs_id	CC-BY-NC	https://www.inaturalist.org/observations/29794611	https://static.inaturalist.org/photos/46517281/medium.jpg?1564419744			On two Blue Bottle flies -- Calliphora vomitoria.	1	0	FALSE	3	Central Park, New York, NY, US	40.7934	-73.9531	11			FALSE			New York City	New York	New York	United States	Entomophthora muscae	Entomophthora muscae		Fungi	339550
iNaturalist	2020-07-07	29784912	2019-07-29 10:42:37 AM EDT	2019-07-29	2019-07-29 14:42:37 UTC	Eastern Time (US & Canada)	787926	peggy36	2019-07-29 14:43:44 UTC	2019-07-30 20:10:16 UTC	research		https://www.inaturalist.org/observations/29784912	https://static.inaturalist.org/photos/46503174/medium.jpg?1564411426				1	0	FALSE	2	Porter Corners, NY 12859, USA	43.1597	-73.8694				FALSE	gps	gps		Saratoga	New York	United States	Fly Death Fungus	Entomophthora muscae		Fungi	339550
iNaturalist	2020-07-07	29866811	2019-07-30 2:22:08 PM EDT	2019-07-30	2019-07-30 18:22:08 UTC	Eastern Time (US & Canada)	1048566	justinoneill	2019-07-30 18:24:48 UTC	2019-07-31 16:36:20 UTC	research		https://www.inaturalist.org/observations/29866811	https://static.inaturalist.org/photos/46635512/medium.jpeg?1564511154				4	0	FALSE	2	Ross Township, PA, USA	40.5473	-80.0242	8			FALSE				Allegheny	Pennsylvania	United States	Fly Death Fungus	Entomophthora muscae		Fungi	339550
iNaturalist	2020-07-07	30381840	2019/08/01 1:09 PM UTC	2019-08-01		UTC	2099556	swiftv	2019-08-07 19:38:47 UTC	2019-08-08 00:20:19 UTC	research	CC-BY-NC	https://www.inaturalist.org/observations/30381840	https://static.inaturalist.org/photos/47462746/medium.jpeg?1565205073				1	0	FALSE		Preseli Moorland	51.98	-4.75737	15			FALSE				Pembrokeshire	Wales	United Kingdom	Fly Death Fungus	Entomophthora muscae		Fungi	339550
iNaturalist	2020-07-07	30059406	Fri Aug 02 2019 08:56:27 GMT-0400 (EDT)	2019-08-02	2019-08-02 12:56:27 UTC	Eastern Time (US & Canada)	50920	susanhewitt	2019-08-02 19:32:13 UTC	2020-06-15 11:06:04 UTC	needs_id	CC-BY-NC	https://www.inaturalist.org/observations/30059406	https://static.inaturalist.org/photos/46941569/medium.jpg?1564774337				1	0	FALSE	3	Central Park, New York, NY, US	40.7933	-73.9532	10			FALSE			New York City	New York	New York	United States	Entomophthora muscae	Entomophthora muscae		Fungi	339550
iNaturalist	2020-07-07	30059477	Fri Aug 02 2019 09:00:15 GMT-0400 (EDT)	2019-08-02	2019-08-02 13:00:15 UTC	Eastern Time (US & Canada)	50920	susanhewitt	2019-08-02 19:33:17 UTC	2020-06-15 11:05:55 UTC	needs_id	CC-BY-NC	https://www.inaturalist.org/observations/30059477	https://static.inaturalist.org/photos/46941691/medium.jpg?1564774412				1	0	FALSE	3	Central Park, New York, NY, US	40.7936	-73.9529	65			FALSE			New York City	New York	New York	United States	Entomophthora muscae	Entomophthora muscae		Fungi	339550
iNaturalist	2020-07-07	30171605	Sun Aug 04 2019 09:40:15 GMT-0400 (EDT)	2019-08-04	2019-08-04 13:40:15 UTC	Eastern Time (US & Canada)	50920	susanhewitt	2019-08-04 14:27:51 UTC	2020-06-15 11:04:54 UTC	needs_id	CC-BY-NC	https://www.inaturalist.org/observations/30171605	https://static.inaturalist.org/photos/47122225/medium.jpg?1564928887				1	0	FALSE	3	Central Park, New York, NY, US	40.7931	-73.9526	10			FALSE			New York City	New York	New York	United States	Entomophthora muscae	Entomophthora muscae		Fungi	339550
iNaturalist	2020-07-07	30171614	Sun Aug 04 2019 09:41:02 GMT-0400 (EDT)	2019-08-04	2019-08-04 13:41:02 UTC	Eastern Time (US & Canada)	50920	susanhewitt	2019-08-04 14:28:12 UTC	2020-06-15 11:04:42 UTC	needs_id	CC-BY-NC	https://www.inaturalist.org/observations/30171614	https://static.inaturalist.org/photos/47122242/medium.jpg?1564928896				1	0	FALSE	3	Central Park, New York, NY, US	40.7931	-73.9526	10			FALSE			New York City	New York	New York	United States	Entomophthora muscae	Entomophthora muscae		Fungi	339550
iNaturalist	2020-07-07	30446714	Wed Aug 07 2019 11:12:05 GMT-0400 (EDT)	2019-08-07	2019-08-07 15:12:05 UTC	Eastern Time (US & Canada)	669268	allisonbf	2019-08-08 21:22:03 UTC	2019-08-11 02:29:35 UTC	research		https://www.inaturalist.org/observations/30446714	https://static.inaturalist.org/photos/47568125/medium.jpg?1565299399				1	0	FALSE	3	20 Pratte Ave, Norwich, CT, US	41.5662	-72.0562	10			FALSE				New London	Connecticut	United States	Fly Death Fungus	Entomophthora muscae		Fungi	339550
iNaturalist	2020-07-07	30450537	Thu Aug 08 2019 15:44:32 GMT-0400 (EDT)	2019-08-08	2019-08-08 19:44:32 UTC	Eastern Time (US & Canada)	50920	susanhewitt	2019-08-08 22:45:52 UTC	2020-06-15 11:02:55 UTC	needs_id	CC-BY-NC	https://www.inaturalist.org/observations/30450537	https://static.inaturalist.org/photos/47574604/medium.jpg?1565304356				1	0	FALSE	3	Central Park, New York, NY, US	40.7936	-73.953	10			FALSE			New York City	New York	New York	United States	Entomophthora muscae	Entomophthora muscae		Fungi	339550
iNaturalist	2020-07-07	30450530	Thu Aug 08 2019 15:42:17 GMT-0400 (EDT)	2019-08-08	2019-08-08 19:42:17 UTC	Eastern Time (US & Canada)	50920	susanhewitt	2019-08-08 22:45:41 UTC	2020-06-15 11:03:18 UTC	needs_id	CC-BY-NC	https://www.inaturalist.org/observations/30450530	https://static.inaturalist.org/photos/47574591/medium.jpg?1565304346				1	0	FALSE	3	Central Park, New York, NY, US	40.7934	-73.953	10			FALSE			New York City	New York	New York	United States	Entomophthora muscae	Entomophthora muscae		Fungi	339550
iNaturalist	2020-07-07	30563582	2019-08-10 4:08:03 PM EDT	2019-08-10	2019-08-10 20:08:03 UTC	Eastern Time (US & Canada)	14749	kenbenton	2019-08-10 20:19:42 UTC	2019-09-04 16:58:55 UTC	research	CC-BY-NC	https://www.inaturalist.org/observations/30563582	https://static.inaturalist.org/photos/47755390/medium.jpeg?1565468385				1	0	FALSE	2	Barre, VT 05641, USA	44.2007	-72.4942				FALSE	gps	gps	Barre City	Washington	Vermont	United States	Fly Death Fungus	Entomophthora muscae		Fungi	339550
iNaturalist	2020-07-07	30649795	2019-08-11 6:43:07 PM EDT	2019-08-11	2019-08-11 22:43:07 UTC	Eastern Time (US & Canada)	148492	cladonia_chris	2019-08-11 23:03:54 UTC	2019-08-16 10:55:31 UTC	research	CC-BY-NC	https://www.inaturalist.org/observations/30649795	https://static.inaturalist.org/photos/47894871/medium.jpeg?1565564637				1	0	FALSE	2	Ohio, US	41.051	-81.4102		obscured		TRUE	gps	gps		Summit	Ohio	United States	Fly Death Fungus	Entomophthora muscae		Fungi	339550
iNaturalist	2020-07-07	31763038	2019/08/16 6:49 PM PDT	2019-08-16	2019-08-17 01:49:00 UTC	Pacific Time (US & Canada)	3494	damontighe	2019-08-30 01:00:32 UTC	2020-06-14 23:50:31 UTC	needs_id	CC-BY-NC	https://www.inaturalist.org/observations/31763038	https://static.inaturalist.org/photos/49682549/medium.jpeg?1567087461				2	0	FALSE		Alameda, California, United States	37.804	-122.265	10			FALSE			Oakland	Alameda	California	United States	Fly Death Fungus	Entomophthora muscae		Fungi	339550
iNaturalist	2020-07-07	31763044	2019/08/16 6:51 PM PDT	2019-08-16	2019-08-17 01:51:00 UTC	Pacific Time (US & Canada)	3494	damontighe	2019-08-30 01:00:36 UTC	2020-06-14 23:50:19 UTC	needs_id	CC-BY-NC	https://www.inaturalist.org/observations/31763044	https://static.inaturalist.org/photos/49682592/medium.jpeg?1567087480				2	0	FALSE		Alameda, California, United States	37.804	-122.265	30			FALSE			Oakland	Alameda	California	United States	Fly Death Fungus	Entomophthora muscae		Fungi	339550
iNaturalist	2020-07-07	31763041	2019/08/16 6:50 PM PDT	2019-08-16	2019-08-17 01:50:00 UTC	Pacific Time (US & Canada)	3494	damontighe	2019-08-30 01:00:34 UTC	2020-06-14 23:50:27 UTC	needs_id	CC-BY-NC	https://www.inaturalist.org/observations/31763041	https://static.inaturalist.org/photos/49682568/medium.jpeg?1567087467				2	0	FALSE		Downtown Oakland, Oakland, CA, USA	37.8041	-122.265	10			FALSE			Oakland	Alameda	California	United States	Fly Death Fungus	Entomophthora muscae		Fungi	339550
iNaturalist	2020-07-07	31055400	2019/08/18 12:13 PM +07	2019-08-18	2019-08-18 05:13:00 UTC	Novosibirsk	1337271	aquacielo	2019-08-18 14:49:50 UTC	2019-10-17 02:49:40 UTC	research	CC-BY-NC	https://www.inaturalist.org/observations/31055400	https://static.inaturalist.org/photos/48564610/medium.jpeg?1566139324				2	0	FALSE		ÐÐ¾Ð²Ð¾ÑÐ¸Ð±Ð¸Ñ€ÑÐºÐ¸Ð¹ Ñ€-Ð½, ÐÐ¾Ð²Ð¾ÑÐ¸Ð±Ð¸Ñ€ÑÐºÐ°Ñ Ð¾Ð±Ð»., Ð Ð¾ÑÑÐ¸Ñ	54.9881	83.3168	555			FALSE						Russia	Fly Death Fungus	Entomophthora muscae		Fungi	339550
iNaturalist	2020-07-07	31718222	2019/08/22 8:38 PM MSK	2019-08-22	2019-08-22 17:38:00 UTC	Moscow	1347991	merlu	2019-08-29 10:27:23 UTC	2020-03-13 22:42:51 UTC	research	CC-BY-NC	https://www.inaturalist.org/observations/31718222	https://static.inaturalist.org/photos/49670264/medium.jpg?1567072460				1	0	FALSE		ÐšÐ¾Ð½Ð°ÐºÐ¾Ð²ÑÐºÐ¸Ð¹ Ñ€-Ð½, Ð¢Ð²ÐµÑ€ÑÐºÐ°Ñ Ð¾Ð±Ð»., Ð Ð¾ÑÑÐ¸Ñ	56.7633	36.7792	535			FALSE						Russia	Ð­Ð½Ñ‚Ð¾Ð¼Ð¾Ñ„Ñ‚Ð¾Ñ€Ð° Ð¼ÑƒÑˆÐ¸Ð½Ð°Ñ	Entomophthora muscae		Fungi	339550
iNaturalist	2020-07-07	31957521	2019/08/23 8:03 PM CEST	2019-08-23	2019-08-23 18:03:00 UTC	Stockholm	1891518	sloppydemon	2019-09-02 00:54:21 UTC	2019-10-17 02:49:29 UTC	research	CC-BY-NC	https://www.inaturalist.org/observations/31957521	https://static.inaturalist.org/photos/50071287/medium.jpg?1567385506		phone camera		2	0	FALSE		8500 Grenaa, Denmark	56.4603	10.8132				FALSE				NÃ¸rre Djurs	Ã…rhus	Denmark	Fly Death Fungus	Entomophthora muscae		Fungi	339550
iNaturalist	2020-07-07	31713606	2019-08-24	2019-08-24		UTC	2139517	magnus40	2019-08-29 06:06:50 UTC	2019-09-11 07:17:12 UTC	research		https://www.inaturalist.org/observations/31713606	https://static.inaturalist.org/photos/49663924/medium.jpeg?1567058813				2	0	FALSE	2	903 26 UmeÃ¥, Sverige	63.8251	20.2675	88			FALSE	gps	gps		VÃ¤sterbotten		Sweden	Fly Death Fungus	Entomophthora muscae		Fungi	339550
iNaturalist	2020-07-07	31831114	2019-08-27 7:04:48 PM EDT	2019-08-27	2019-08-27 23:04:48 UTC	Eastern Time (US & Canada)	1005599	cindilou	2019-08-31 04:46:07 UTC	2019-10-17 02:49:32 UTC	research	CC-BY-NC	https://www.inaturalist.org/observations/31831114	https://static.inaturalist.org/photos/49861600/medium.jpg?1567226770				2	0	FALSE	2	Wayne, MI 48184, USA	42.2829	-83.3932	12			FALSE				Wayne	Michigan	United States	Fly Death Fungus	Entomophthora muscae		Fungi	339550
iNaturalist	2020-07-07	31679194	2019-08-27 6:48:15 PM EDT	2019-08-27	2019-08-27 22:48:15 UTC	Eastern Time (US & Canada)	1136170	imasongster	2019-08-28 17:22:20 UTC	2019-12-02 07:16:47 UTC	research		https://www.inaturalist.org/observations/31679194	https://static.inaturalist.org/photos/49604311/medium.jpeg?1567012943				1	0	FALSE	2	Herndon, VA 20194, USA	38.977	-77.3499				FALSE	gps	gps		Fairfax	Virginia	United States	Fly Death Fungus	Entomophthora muscae		Fungi	339550
iNaturalist	2020-07-07	31671517	2019-08-27 5:40:38 PM EDT	2019-08-27	2019-08-27 21:40:38 UTC	Eastern Time (US & Canada)	1044622	bmccarthy	2019-08-28 15:08:46 UTC	2019-08-29 03:50:24 UTC	research	CC-BY-NC	https://www.inaturalist.org/observations/31671517	https://static.inaturalist.org/photos/49591386/medium.jpg?1567004928				1	0	FALSE	2	Smithfield, RI 02917, USA	41.9054	-71.5632				FALSE	gps	gps		Providence	Rhode Island	United States	Fly Death Fungus	Entomophthora muscae		Fungi	339550
iNaturalist	2020-07-07	31686631	2019-08-28 2:23:30 PM EDT	2019-08-28	2019-08-28 18:23:30 UTC	Eastern Time (US & Canada)	331926	erininmd	2019-08-28 19:31:12 UTC	2019-12-27 18:48:58 UTC	research		https://www.inaturalist.org/observations/31686631	https://static.inaturalist.org/photos/49621363/medium.jpg?1567023299				2	0	FALSE	2	Goddard, MD, USA	38.9947	-76.8526				FALSE	gps	gps		Prince George's	Maryland	United States	Fly Death Fungus	Entomophthora muscae		Fungi	339550
iNaturalist	2020-07-07	31794061	Thu Aug 29 2019 19:10:56 GMT-0400 (EDT)	2019-08-29	2019-08-29 23:10:56 UTC	Eastern Time (US & Canada)	805798	rayquazasaur	2019-08-30 16:04:33 UTC	2019-10-17 02:49:32 UTC	research		https://www.inaturalist.org/observations/31794061	https://static.inaturalist.org/photos/49799744/medium.jpg?1567181076				2	0	FALSE	3	McGrath Dr, Warren, MI, US	42.519	-83.0047	5			FALSE				Macomb	Michigan	United States	Fly Death Fungus	Entomophthora muscae		Fungi	339550
iNaturalist	2020-07-07	32284224	2019/09/07 2:07 PM CEST	2019-09-07	2019-09-07 12:07:00 UTC	Paris	1992254	agujaceratops	2019-09-07 18:14:50 UTC	2020-03-13 22:42:51 UTC	research	CC0	https://www.inaturalist.org/observations/32284224	https://static.inaturalist.org/photos/50620253/medium.jpeg?1567879772				1	0	FALSE		Bonn, Nordrhein-Westfalen, Germany	50.6983	7.0767				FALSE					Nordrhein-Westfalen	Germany	Ð­Ð½Ñ‚Ð¾Ð¼Ð¾Ñ„Ñ‚Ð¾Ñ€Ð° Ð¼ÑƒÑˆÐ¸Ð½Ð°Ñ	Entomophthora muscae		Fungi	339550
iNaturalist	2020-07-07	32327406	2019-09-08 9:06:45 a.m. CEST	2019-09-08	2019-09-08 07:06:45 UTC	Paris	2138542	debbie328	2019-09-08 07:07:11 UTC	2019-09-08 13:34:45 UTC	research		https://www.inaturalist.org/observations/32327406	https://static.inaturalist.org/photos/50692321/medium.jpeg?1567926436				2	0	FALSE	2	3945 Ham, BelgiÃ«	51.1165	5.15604	17			FALSE				Hasselt	Limburg	Belgium	Fly Death Fungus	Entomophthora muscae		Fungi	339550
iNaturalist	2020-07-07	33020615	2019-09-18 2:30:38 PM EDT	2019-09-18	2019-09-18 18:30:38 UTC	Eastern Time (US & Canada)	1136170	imasongster	2019-09-19 18:16:57 UTC	2019-12-02 07:15:14 UTC	research		https://www.inaturalist.org/observations/33020615	https://static.inaturalist.org/photos/51829324/medium.jpeg?1568917022				1	0	FALSE	2	Herndon, VA 20191, USA	38.9345	-77.3224				FALSE	gps	gps		Fairfax	Virginia	United States	Fly Death Fungus	Entomophthora muscae		Fungi	339550
iNaturalist	2020-07-07	41130139	2019/09/26 4:20 PM CEST	2019-09-26	2019-09-26 14:20:00 UTC	Belgrade	1449003	vikula_bludov	2020-03-31 21:25:44 UTC	2020-03-31 22:46:22 UTC	research	CC-BY-NC	https://www.inaturalist.org/observations/41130139	https://static.inaturalist.org/photos/65218406/medium.jpeg?1585689227				1	0	FALSE		ÐšÐ°ÑˆÐ¸Ñ€ÑÐºÐ¸Ð¹ Ñ€-Ð½, ÐœÐ¾ÑÐºÐ¾Ð²ÑÐºÐ°Ñ Ð¾Ð±Ð»., Ð Ð¾ÑÑÐ¸Ñ	54.8461	38.2573	4			FALSE				Kashirskiy rayon		Russia	Ð­Ð½Ñ‚Ð¾Ð¼Ð¾Ñ„Ñ‚Ð¾Ñ€Ð° Ð¼ÑƒÑˆÐ¸Ð½Ð°Ñ	Entomophthora muscae		Fungi	339550
iNaturalist	2020-07-07	33570858	2019-09-29 8:54:48 AM GMT+07:00	2019-09-29	2019-09-29 01:54:48 UTC	Bangkok	1124641	tonykris	2019-09-29 02:48:16 UTC	2019-10-17 02:49:24 UTC	research	CC-BY-NC	https://www.inaturalist.org/observations/33570858	https://static.inaturalist.org/photos/52736670/medium.jpg?1569725307				2	0	FALSE	2	à¹à¸‚à¸§à¸‡ à¸—à¹ˆà¸²à¸‚à¹‰à¸²à¸¡ à¹€à¸‚à¸•à¸šà¸²à¸‡à¸‚à¸¸à¸™à¹€à¸—à¸µà¸¢à¸™ à¸à¸£à¸¸à¸‡à¹€à¸—à¸žà¸¡à¸«à¸²à¸™à¸„à¸£ à¸›à¸£à¸°à¹€à¸—à¸¨à¹„à¸—à¸¢	13.6542	100.469	3			FALSE	gps	gps				Thailand	Fly Death Fungus	Entomophthora muscae		Fungi	339550
iNaturalist	2020-07-07	34092062	2019/10/03 4:14 PM MSK	2019-10-03	2019-10-03 13:14:00 UTC	Moscow	1347991	merlu	2019-10-08 22:57:34 UTC	2020-03-13 22:42:52 UTC	research	CC-BY-NC	https://www.inaturalist.org/observations/34092062	https://static.inaturalist.org/photos/53610119/medium.jpg?1570574749				1	0	FALSE		ÐšÐ¾Ð½Ð°ÐºÐ¾Ð²ÑÐºÐ¸Ð¹ Ñ€-Ð½, Ð¢Ð²ÐµÑ€ÑÐºÐ°Ñ Ð¾Ð±Ð»., Ð Ð¾ÑÑÐ¸Ñ	56.7626	36.7797	542			FALSE						Russia	Ð­Ð½Ñ‚Ð¾Ð¼Ð¾Ñ„Ñ‚Ð¾Ñ€Ð° Ð¼ÑƒÑˆÐ¸Ð½Ð°Ñ	Entomophthora muscae		Fungi	339550
iNaturalist	2020-07-07	33991682	Sun Oct 06 2019 14:03:24 GMT-0400 (EDT)	2019-10-06	2019-10-06 18:03:24 UTC	Eastern Time (US & Canada)	981042	swampchicken	2019-10-07 02:21:38 UTC	2019-11-05 12:02:40 UTC	research		https://www.inaturalist.org/observations/33991682	https://static.inaturalist.org/photos/53446628/medium.jpg?1570414906			(On eastern calligrapher fly)	1	0	FALSE	3	Pound Ridge Rd, Bedford, NY, US	41.2028	-73.6401	5			FALSE			Bedford, New York	Westchester	New York	United States	Fly Death Fungus	Entomophthora muscae		Fungi	339550
iNaturalist	2020-07-07	34166476	2019/10/08 9:07 PM MSK	2019-10-08	2019-10-08 18:07:00 UTC	Moscow	1453678	melodi_96	2019-10-10 16:50:17 UTC	2019-11-21 17:54:32 UTC	research	CC-BY-NC	https://www.inaturalist.org/observations/34166476	https://static.inaturalist.org/photos/53720548/medium.jpg?1570710508				1	0	FALSE		ÐšÐ¾Ñ€Ð¾Ð»Ñ‘Ð², ÐœÐ¾ÑÐºÐ¾Ð²ÑÐºÐ°Ñ Ð¾Ð±Ð»., Ð Ð¾ÑÑÐ¸Ñ	55.9027	37.8471	59			FALSE			ÐšÐ¾Ñ€Ð¾Ð»Ñ‘Ð², ÐœÐž	Pushkinskiy rayon		Russia	Entomophthora muscae	Entomophthora muscae		Fungi	339550
iNaturalist	2020-07-07	34446775	2019-10-16 10:43:12 AM GMT+02:00	2019-10-16	2019-10-16 08:43:12 UTC	Africa/Johannesburg	1111240	odileamon	2019-10-16 08:44:43 UTC	2019-11-20 20:26:56 UTC	research		https://www.inaturalist.org/observations/34446775	https://static.inaturalist.org/photos/54216049/medium.jpeg?1571215489				5	1	FALSE	2	13430 EyguiÃ¨res, France	43.6877	5.02225	20			FALSE				Bouches-Du-RhÃ´ne	Provence-Alpes-CÃ´te-d'Azur	France	Fly Death Fungus	Entomophthora muscae		Fungi	339550
iNaturalist	2020-07-07	34505966	2019-10-16	2019-10-16		Moscow	1453678	melodi_96	2019-10-17 18:45:35 UTC	2019-11-21 17:54:43 UTC	research	CC-BY-NC	https://www.inaturalist.org/observations/34505966	https://static.inaturalist.org/photos/54314417/medium.jpg?1571337751				1	0	FALSE		ÐšÐ¾Ñ€Ð¾Ð»Ñ‘Ð², ÐœÐ¾ÑÐºÐ¾Ð²ÑÐºÐ°Ñ Ð¾Ð±Ð»., Ð Ð¾ÑÑÐ¸Ñ	55.903	37.8471	48			FALSE			ÐšÐ¾Ñ€Ð¾Ð»Ñ‘Ð², ÐœÐž	Pushkinskiy rayon		Russia	Entomophthora muscae	Entomophthora muscae		Fungi	339550
iNaturalist	2020-07-07	34640479	2019/10/19 12:11 AM MSK	2019-10-19	2019-10-18 21:11:00 UTC	Moscow	1453678	melodi_96	2019-10-20 17:13:14 UTC	2020-03-13 22:42:54 UTC	research	CC-BY-NC	https://www.inaturalist.org/observations/34640479	https://static.inaturalist.org/photos/54539261/medium.jpg?1571591435				1	0	FALSE		ÐšÐ¾Ñ€Ð¾Ð»Ñ‘Ð², ÐœÐ¾ÑÐºÐ¾Ð²ÑÐºÐ°Ñ Ð¾Ð±Ð»., Ð Ð¾ÑÑÐ¸Ñ	55.9039	37.8449	12			FALSE			ÐšÐ¾Ñ€Ð¾Ð»Ñ‘Ð², ÐœÐž	Pushkinskiy rayon		Russia	Ð­Ð½Ñ‚Ð¾Ð¼Ð¾Ñ„Ñ‚Ð¾Ñ€Ð° Ð¼ÑƒÑˆÐ¸Ð½Ð°Ñ	Entomophthora muscae		Fungi	339550
iNaturalist	2020-07-07	34709211	Sun Oct 20 2019 11:21:06 GMT-0700 (PDT)	2019-10-20	2019-10-20 18:21:06 UTC	Pacific Time (US & Canada)	34038	merav	2019-10-21 21:36:59 UTC	2020-04-05 03:47:24 UTC	research	CC-BY-NC	https://www.inaturalist.org/observations/34709211	https://static.inaturalist.org/photos/54659556/medium.jpg?1571693821			Has been parasitized?	1	0	FALSE	3	Saratoga, CA, US	37.2277	-122.068	64			FALSE				Santa Clara	California	United States	Fly Death Fungus	Entomophthora muscae		Fungi	339550
iNaturalist	2020-07-07	35278606	2019/10/30 6:45 AM AEDT	2019-10-30	2019-10-29 19:45:00 UTC	Melbourne	222137	reiner	2019-11-04 08:11:53 UTC	2020-04-25 01:27:42 UTC	research	CC-BY	https://www.inaturalist.org/observations/35278606	https://static.inaturalist.org/photos/55612139/medium.jpeg?1572854745				2	0	FALSE		Abercrombie River, Curraweela NSW 2580, Australia	-34.1969	149.734				FALSE					New South Wales	Australia	Entomophthora muscae	Entomophthora muscae		Fungi	339550
iNaturalist	2020-07-07	37400870	2019-11-19 3:27:06 PM GMT	2019-11-19	2019-11-19 15:27:06 UTC	UTC	2309488	sarabravo	2020-01-08 16:14:40 UTC	2020-01-08 16:36:07 UTC	research		https://www.inaturalist.org/observations/37400870	https://static.inaturalist.org/photos/56586309/medium.jpg?1574177236				1	0	FALSE		Castelo, 2970, Portugal	38.4672	-9.06334	4208			FALSE				Sesimbra		Portugal	Fly Death Fungus	Entomophthora muscae		Fungi	339550
iNaturalist	2020-07-07	37140575	2019/12/16 1:13 PM EST	2019-12-16	2019-12-16 18:13:00 UTC	Eastern Time (US & Canada)	165078	edanko	2019-12-31 21:11:56 UTC	2020-03-13 22:42:57 UTC	research	CC-BY	https://www.inaturalist.org/observations/37140575	https://static.inaturalist.org/photos/58829038/medium.jpg?1577826696				2	0	FALSE		415 South St, Waltham, MA 02453, United States	42.3643	-71.2594	1012			FALSE				Middlesex	Massachusetts	United States	Fly Death Fungus	Entomophthora muscae		Fungi	339550
iNaturalist	2020-07-07	36723278	Tue Dec 17 2019 18:04:36 GMT+1100 (GMT+11)	2019-12-17	2019-12-17 07:04:36 UTC	Asia/Magadan	2481352	carranya	2019-12-17 07:07:12 UTC	2020-06-07 08:51:49 UTC	research	CC-BY-NC	https://www.inaturalist.org/observations/36723278	https://static.inaturalist.org/photos/58094294/medium.jpg?1576566512				1	0	FALSE	3	Baldrys Road, Main Ridge, VIC, AU	-38.4085	144.956	65			FALSE					Victoria	Australia	Fly Death Fungus	Entomophthora muscae		Fungi	339550
iNaturalist	2020-07-07	38396720	2020/02/05 1:13 PM PST	2020-02-05	2020-02-05 21:13:00 UTC	Pacific Time (US & Canada)	3494	damontighe	2020-02-07 19:04:28 UTC	2020-06-11 04:50:16 UTC	research	CC-BY-NC	https://www.inaturalist.org/observations/38396720	https://static.inaturalist.org/photos/61016791/medium.jpeg?1581102210				2	0	FALSE		Downtown Oakland, Oakland, CA, USA	37.804	-122.265	10			FALSE			Oakland	Alameda	California	United States	Fly Death Fungus	Entomophthora muscae		Fungi	339550
iNaturalist	2020-07-07	38664130	Wed Feb 12 2020 02:25:28 GMT-0500 (EST)	2020-02-12	2020-02-12 07:25:28 UTC	Eastern Time (US & Canada)	1841034	xx7trey	2020-02-15 10:02:50 UTC	2020-03-13 22:43:01 UTC	research	CC-BY-NC	https://www.inaturalist.org/observations/38664130	https://static.inaturalist.org/photos/61482843/medium.jpg?1581760976			2nd pic is the same fly, but 3 days later	1	0	FALSE	3	Ermandus Dr, Honea Path, SC, US	34.4767	-82.2822	22			FALSE				Laurens	South Carolina	United States	Fly Death Fungus	Entomophthora muscae		Fungi	339550
iNaturalist	2020-07-07	38680454	2020/02/14 5:54 PM PST	2020-02-14	2020-02-15 01:54:00 UTC	Pacific Time (US & Canada)	28	tiwane	2020-02-15 20:00:52 UTC	2020-04-28 08:14:39 UTC	research	CC-BY-NC	https://www.inaturalist.org/observations/38680454	https://static.inaturalist.org/photos/61511509/medium.jpg?1581796738				2	0	FALSE		California, US	37.9648	-122.254	4	obscured		TRUE				Alameda	California	United States	Fly Death Fungus	Entomophthora muscae		Fungi	339550
iNaturalist	2020-07-07	38741265	Sat Feb 15 2020 09:17:13 GMT-0800 (PST)	2020-02-15	2020-02-15 17:17:13 UTC	Pacific Time (US & Canada)	152848	aaron_echols	2020-02-17 04:22:36 UTC	2020-04-14 19:49:19 UTC	needs_id	CC-BY-NC	https://www.inaturalist.org/observations/38741265	https://static.inaturalist.org/photos/61622473/medium.jpg?1581915888				1	0	FALSE	3	Santa Catalina Island, CA, US	33.3934	-118.395				FALSE				Los Angeles	California	United States	Entomophthora	Entomophthora	Fly Death Fungi	Fungi	55117
iNaturalist	2020-07-07	39437341	2020/03/01 7:37 PM PST	2020-03-01	2020-03-02 03:37:00 UTC	Pacific Time (US & Canada)	28	tiwane	2020-03-02 03:45:44 UTC	2020-03-13 22:43:04 UTC	research	CC-BY-NC	https://www.inaturalist.org/observations/39437341	https://static.inaturalist.org/photos/62569986/medium.jpg?1583120693				1	0	FALSE		California, US	37.8167	-122.285	4	obscured		TRUE				Alameda	California	United States	Fly Death Fungus	Entomophthora muscae		Fungi	339550
iNaturalist	2020-07-07	40961688	2020/03/14 9:26 AM EDT	2020-03-14	2020-03-14 13:26:00 UTC	Eastern Time (US & Canada)	809273	giffbeaton	2020-03-29 14:42:30 UTC	2020-06-14 18:11:56 UTC	needs_id	CC-BY-NC	https://www.inaturalist.org/observations/40961688	https://static.inaturalist.org/photos/64947883/medium.jpg?1585492901			Unknown fly species infected with the fungus	2	0	FALSE		Fulton County, GA, USA	33.5171	-84.7401	2			FALSE				Fulton	Georgia	United States	Fly Death Fungi	Entomophthora	Fly Death Fungi	Fungi	55117
iNaturalist	2020-07-07	41191389	2020/03/21 3:43 PM NZDT	2020-03-21	2020-03-21 02:43:00 UTC	Auckland	110580	dougalt	2020-04-01 21:39:05 UTC	2020-04-02 06:46:11 UTC	needs_id	CC-BY-NC	https://www.inaturalist.org/observations/41191389	https://static.inaturalist.org/photos/65262385/medium.jpg?1585725600			Has attacked an Australian Leafroller Tachinid fly. _x000D_ _x000D_ See: _x000D_ https://inaturalist.nz/observations/41154959#activity_comment_4283155_x000D_	1	0	FALSE		Wellington, Wellington, New Zealand	-41.2646	174.755				FALSE			Wellington City	Wellington	Wellington	New Zealand	Entomophthora	Entomophthora	Fly Death Fungi	Fungi	55117
iNaturalist	2020-07-07	40400831	Sat Mar 21 2020 11:31:43 GMT-0700 (PDT)	2020-03-21	2020-03-21 18:31:43 UTC	Pacific Time (US & Canada)	61883	cae1	2020-03-21 21:53:02 UTC	2020-03-21 22:23:57 UTC	research	CC-BY-NC	https://www.inaturalist.org/observations/40400831	https://static.inaturalist.org/photos/64150375/medium.jpg?1584827587			Dead at tip of stem.	1	0	FALSE	3	College Dr, Palm Desert, CA, US	33.7759	-116.358	10			FALSE				Riverside	California	United States	Fly Death Fungus	Entomophthora muscae		Fungi	339550
iNaturalist	2020-07-07	40577966	2020/03/23 4:17 PM CET	2020-03-23	2020-03-23 15:17:00 UTC	Vienna	827504	gernotkunz	2020-03-23 09:40:01 UTC	2020-04-30 21:23:25 UTC	needs_id	CC-BY-NC	https://www.inaturalist.org/observations/40577966	https://static.inaturalist.org/photos/64312676/medium.jpg?1584956396				1	0	FALSE		Leibnitz, Ã–sterreich	46.6548	15.5217	2			FALSE					Steiermark	Austria	Entomophthora	Entomophthora	Fly Death Fungi	Fungi	55117
iNaturalist	2020-07-07	41427781	2020/04/05 1:26 PM NZST	2020-04-05	2020-04-05 01:26:00 UTC	Auckland	896523	tutukiwi	2020-04-05 08:37:11 UTC	2020-04-05 23:37:23 UTC	needs_id	CC-BY	https://www.inaturalist.org/observations/41427781	https://static.inaturalist.org/photos/65721544/medium.jpg?1586075742			What appears to be a fungus infecting this Scolypopa australis.	2	0	FALSE		Parua Bay, New Zealand	-35.7668	174.474	4			FALSE					Northland	New Zealand	Entomophthora	Entomophthora	Fly Death Fungi	Fungi	55117
iNaturalist	2020-07-07	41934607	Sat Apr 11 2020 16:01:01 GMT-0400 (EDT)	2020-04-11	2020-04-11 20:01:01 UTC	Eastern Time (US & Canada)	2653876	tgarlan	2020-04-11 20:02:52 UTC	2020-06-14 18:10:07 UTC	needs_id	CC-BY-NC	https://www.inaturalist.org/observations/41934607	https://static.inaturalist.org/photos/66547105/medium.jpg?1586635378				2	0	FALSE	3	Clemson University, Clemson, SC, US	34.6756	-82.8379	5			FALSE				Pickens	South Carolina	United States	Fly Death Fungi	Entomophthora	Fly Death Fungi	Fungi	55117
iNaturalist	2020-07-07	42457222	2020-04-11 5:03:26 PM PDT	2020-04-11	2020-04-12 00:03:26 UTC	Pacific Time (US & Canada)	634664	keydigs	2020-04-18 08:42:28 UTC	2020-05-02 08:19:49 UTC	research	CC-BY-NC	https://www.inaturalist.org/observations/42457222	https://static.inaturalist.org/photos/67414994/medium.jpeg?1587200115				1	0	FALSE	2	Oakland, CA 94619, USA	37.7954	-122.145	333			FALSE	gps	gps		Alameda	California	United States	Fly Death Fungus	Entomophthora muscae		Fungi	339550
iNaturalist	2020-07-07	42181247	2020/04/12 9:08 AM EDT	2020-04-12	2020-04-12 13:08:00 UTC	Eastern Time (US & Canada)	700533	cindydarnell	2020-04-14 19:12:41 UTC	2020-06-14 18:53:52 UTC	needs_id		https://www.inaturalist.org/observations/42181247	https://static.inaturalist.org/photos/66950513/medium.jpg?1586886390			Horton Grove Nature Preserve.	1	0	FALSE		North Carolina, US	36.0779	-78.8608	365	obscured		TRUE				Durham	North Carolina	United States	Fly Death Fungi	Entomophthora	Fly Death Fungi	Fungi	55117
iNaturalist	2020-07-07	42022683	2020-04-12 7:45:21 AM GMT+12:00	2020-04-12	2020-04-11 19:45:21 UTC	Auckland	56941	elise	2020-04-12 19:17:18 UTC	2020-04-25 21:19:32 UTC	needs_id	CC-BY	https://www.inaturalist.org/observations/42022683	https://static.inaturalist.org/photos/66694215/medium.jpeg?1586719045				2	0	FALSE	2	Frankley Road (near 322), Ferndale, New Plymouth 4310, New Zealand	-39.088	174.06	33			FALSE	gps	gps			Taranaki	New Zealand	Entomophthora	Entomophthora	Fly Death Fungi	Fungi	55117
iNaturalist	2020-07-07	42125436	2020-04-12 11:38:00	2020-04-12	2020-04-12 16:38:00 UTC	Quito	2526742	ajott	2020-04-13 23:01:54 UTC	2020-04-21 02:46:08 UTC	research	CC-BY-ND	https://www.inaturalist.org/observations/42125436	https://static.inaturalist.org/photos/66864826/medium.jpg?1586818595				1	0	FALSE		Cuenca, Ecuador	-2.87644	-78.9482	1213			FALSE						Ecuador	Entomophthora muscae	Entomophthora muscae		Fungi	339550
iNaturalist	2020-07-07	42362966	Thu Apr 16 2020 18:53:22 GMT-0700 (PDT)	2020-04-16	2020-04-17 01:53:22 UTC	Pacific Time (US & Canada)	745294	daliag	2020-04-17 01:54:41 UTC	2020-06-14 18:29:44 UTC	needs_id	CC-BY-NC	https://www.inaturalist.org/observations/42362966	https://static.inaturalist.org/photos/67259854/medium.jpg?1587088675				2	0	FALSE	3	W Median Ave, Porterville, CA, US	36.0937	-119.056	5			FALSE				Tulare	California	United States	Fly Death Fungi	Entomophthora	Fly Death Fungi	Fungi	55117
iNaturalist	2020-07-07	42322273	2020-04-16 12:31:04 PM EDT	2020-04-16	2020-04-16 16:31:04 UTC	Eastern Time (US & Canada)	1935877	killiks	2020-04-16 16:53:04 UTC	2020-04-18 15:20:56 UTC	research		https://www.inaturalist.org/observations/42322273	https://static.inaturalist.org/photos/67193881/medium.jpeg?1587055990			Same fly from this observation yesterday, now looking distinctly fuzzier: https://www.inaturalist.org/observations/42286754. No wonder it stayed still for me to get photos of it yesterday, it's got a case of death fungus.	1	0	FALSE	2	Berks County, US-PA, US	40.5123	-75.9033		obscured		TRUE	gps	gps		Berks	Pennsylvania	United States	Fly Death Fungus	Entomophthora muscae		Fungi	339550
iNaturalist	2020-07-07	42834392	2020/04/18 2:56 PM CEST	2020-04-18	2020-04-18 12:56:00 UTC	Berlin	999066	alexis_orion	2020-04-22 11:22:30 UTC	2020-04-30 21:38:51 UTC	needs_id	CC0	https://www.inaturalist.org/observations/42834392	https://static.inaturalist.org/photos/68025010/medium.jpeg?1587554472			the fly in in: https://www.inaturalist.org/observations/42834392	2	0	FALSE		GÃ¼ntzelkiez, Berlin, Germany	52.4927	13.3212	17			FALSE					Berlin	Germany	Entomophthora	Entomophthora	Fly Death Fungi	Fungi	55117
iNaturalist	2020-07-07	42526724	2020-04-18 7:01:51 PM EDT	2020-04-18	2020-04-18 23:01:51 UTC	Eastern Time (US & Canada)	1935877	killiks	2020-04-19 00:00:08 UTC	2020-04-19 21:23:49 UTC	research		https://www.inaturalist.org/observations/42526724	https://static.inaturalist.org/photos/67526213/medium.jpeg?1587254413			more fly death fungus	1	0	FALSE	2	Blandon, PA, USA	40.451	-75.8776				FALSE	gps	gps		Berks	Pennsylvania	United States	Fly Death Fungus	Entomophthora muscae		Fungi	339550
iNaturalist	2020-07-07	42590792	Sun Apr 19 2020 12:14:06 GMT-0500 (CDT)	2020-04-19	2020-04-19 17:14:06 UTC	Central Time (US & Canada)	75267	mrsmcmullen	2020-04-19 18:11:49 UTC	2020-06-15 12:42:39 UTC	needs_id	CC-BY-NC	https://www.inaturalist.org/observations/42590792	https://static.inaturalist.org/photos/67631184/medium.jpg?1587319912				1	0	FALSE	3	Leon County, US-TX, US	31.3839	-95.9578	11	obscured		TRUE				Leon	Texas	United States	Fly Death Fungi	Entomophthora	Fly Death Fungi	Fungi	55117
iNaturalist	2020-07-07	42618275	Sun Apr 19 2020 10:42:07 GMT-0700 (PDT)	2020-04-19	2020-04-19 17:42:07 UTC	Pacific Time (US & Canada)	61883	cae1	2020-04-19 22:22:49 UTC	2020-06-14 20:19:09 UTC	needs_id	CC-BY-NC	https://www.inaturalist.org/observations/42618275	https://static.inaturalist.org/photos/67676081/medium.jpg?1587334972			Fungus on dead fly at edge of leaf. Fly itself is here: https://www.inaturalist.org/observations/42618525_x000D_	1	0	FALSE	3	Portola Ave, Palm Desert, CA, US	33.7711	-116.371	94			FALSE				Riverside	California	United States	Entomophthora muscae	Entomophthora muscae		Fungi	339550
iNaturalist	2020-07-07	45033785	2020/04/20 3:17 PM CDT	2020-04-20	2020-04-20 20:17:00 UTC	Central Time (US & Canada)	1976574	catherine_g	2020-05-06 01:03:56 UTC	2020-06-15 12:11:23 UTC	needs_id	CC-BY-NC	https://www.inaturalist.org/observations/45033785	https://static.inaturalist.org/photos/71395050/medium.jpg?1588725645				1	0	FALSE		Dunbar-Manhattan Heights, Lubbock, TX, USA	33.5658	-101.797	650			FALSE				Lubbock	Texas	United States	Fly Death Fungi	Entomophthora	Fly Death Fungi	Fungi	55117
iNaturalist	2020-07-07	42813797	2020-04-21 6:29:06 PM PDT	2020-04-21	2020-04-22 01:29:06 UTC	Pacific Time (US & Canada)	618372	yipkiyay	2020-04-22 02:30:11 UTC	2020-06-14 18:28:15 UTC	needs_id	CC-BY-NC	https://www.inaturalist.org/observations/42813797	https://static.inaturalist.org/photos/67991977/medium.jpeg?1587522625			On Wisteria (not sure on the fly ID). The abdomen is gone.	2	0	FALSE	2	Ridgewood, CA 95503, USA	40.7028	-124.147	31			FALSE	gps	gps		Humboldt	California	United States	Fly Death Fungi	Entomophthora	Fly Death Fungi	Fungi	55117
iNaturalist	2020-07-07	46424038	Tue Apr 21 2020 19:59:47 GMT-0700 (PDT)	2020-04-21	2020-04-22 02:59:47 UTC	Pacific Time (US & Canada)	41089	krikor	2020-05-18 21:56:39 UTC	2020-06-27 15:06:15 UTC	needs_id		https://www.inaturalist.org/observations/46424038	https://static.inaturalist.org/photos/73630996/medium.jpg?1589839012				1	0	FALSE	3	DeLaveaga Park, Santa Cruz, CA, US	37.0026	-121.993	1953			FALSE				Santa Cruz	California	United States	Fly Death Fungi	Entomophthora	Fly Death Fungi	Fungi	55117
iNaturalist	2020-07-07	43369921	2020-04-23 7:22:07 PM PDT	2020-04-23	2020-04-24 02:22:07 UTC	Pacific Time (US & Canada)	618372	yipkiyay	2020-04-25 16:57:36 UTC	2020-06-14 22:28:39 UTC	needs_id	CC-BY-NC	https://www.inaturalist.org/observations/43369921	https://static.inaturalist.org/photos/68822909/medium.jpeg?1587833866			Finding this a lot over the past few days. There are four dogs on our property, perhaps an abundance of dung flies due to an abundance of poops?	2	0	FALSE	2	Ridgewood, CA 95503, USA	40.7028	-124.147	9			FALSE	gps	gps		Humboldt	California	United States	Fly Death Fungi	Entomophthora	Fly Death Fungi	Fungi	55117
iNaturalist	2020-07-07	42947224	2020/04/23 12:04 PM CEST	2020-04-23	2020-04-23 10:04:00 UTC	Brussels	765592	pwijnsouw	2020-04-23 12:59:36 UTC	2020-06-14 17:45:06 UTC	needs_id	CC-BY-NC	https://www.inaturalist.org/observations/42947224	https://static.inaturalist.org/photos/68195504/medium.jpg?1587646710				2	0	FALSE		Oost-Vlaanderen, Vlaanderen, Belgium	51.1415	3.52203				FALSE				Gent	East Flanders	Belgium	Fly Death Fungi	Entomophthora	Fly Death Fungi	Fungi	55117
iNaturalist	2020-07-07	43433094	Sat Apr 25 2020 13:17:29 GMT-0700 (PDT)	2020-04-25	2020-04-25 20:17:29 UTC	Pacific Time (US & Canada)	740297	sheriff_woody_pct	2020-04-25 20:19:02 UTC	2020-06-14 18:26:19 UTC	needs_id	CC-BY	https://www.inaturalist.org/observations/43433094	https://static.inaturalist.org/photos/68914781/medium.jpg?1587845956				2	0	FALSE	3	Clark St, Placerville, CA, US	38.7247	-120.797	19			FALSE				El Dorado	California	United States	Fly Death Fungi	Entomophthora	Fly Death Fungi	Fungi	55117
iNaturalist	2020-07-07	43233317	2020-04-25 6:52:12 AM GMT+08:00	2020-04-25	2020-04-24 22:52:12 UTC	Australia/Perth	1048862	aerobird	2020-04-25 01:50:59 UTC	2020-06-14 23:06:55 UTC	needs_id		https://www.inaturalist.org/observations/43233317	https://static.inaturalist.org/photos/68620918/medium.jpeg?1587779471				1	0	FALSE	2	114å°ç£å°åŒ—å¸‚å…§æ¹–å€æ¹–å…ƒé‡Œ	25.0653	121.572	101			FALSE	gps	gps		Taipei City	Taipei	Taiwan	Fly Death Fungi	Entomophthora	Fly Death Fungi	Fungi	55117
iNaturalist	2020-07-07	44080495	2020-04-27	2020-04-27		Pacific Time (US & Canada)	1517204	shelley_b	2020-04-28 04:26:39 UTC	2020-06-14 19:05:08 UTC	needs_id	CC-BY-NC	https://www.inaturalist.org/observations/44080495	https://static.inaturalist.org/photos/69892970/medium.jpg?1588047865			These dead flies are all over near by, clinging to the tips of foliage.	1	0	FALSE		Fahrens Park area, Merced, CA	37.3268	-120.495	752			FALSE				Merced	California	United States	Fly Death Fungi	Entomophthora	Fly Death Fungi	Fungi	55117
iNaturalist	2020-07-07	44023850	Mon Apr 27 2020 15:16:51 GMT-0700 (PDT)	2020-04-27	2020-04-27 22:16:51 UTC	Pacific Time (US & Canada)	1163916	meandmygirls3	2020-04-27 23:38:15 UTC	2020-06-14 18:25:51 UTC	needs_id		https://www.inaturalist.org/observations/44023850	https://static.inaturalist.org/photos/69805538/medium.jpg?1588030698				2	0	FALSE	3	Los Angeles County, US-CA, US	33.8121	-118.259		obscured		TRUE				Los Angeles	California	United States	Fly Death Fungi	Entomophthora	Fly Death Fungi	Fungi	55117
iNaturalist	2020-07-07	44373599	Mon Apr 27 2020 14:26:52 GMT-0400 (EDT)	2020-04-27	2020-04-27 18:26:52 UTC	America/New_York	2881931	a_schmitz15	2020-04-30 15:30:55 UTC	2020-06-14 17:39:03 UTC	needs_id	CC-BY-NC	https://www.inaturalist.org/observations/44373599	https://static.inaturalist.org/photos/70354837/medium.jpg?1588260659				3	0	FALSE	3	Still Pond Ct, Herndon, VA, US	38.9095	-77.3868	24			FALSE				Fairfax	Virginia	United States	Fly Death Fungi	Entomophthora	Fly Death Fungi	Fungi	55117
iNaturalist	2020-07-07	44225629	2020/04/27 9:29 PM PDT	2020-04-27	2020-04-28 04:29:00 UTC	Pacific Time (US & Canada)	28	tiwane	2020-04-29 05:57:19 UTC	2020-05-18 05:21:20 UTC	research	CC-BY-NC	https://www.inaturalist.org/observations/44225629	https://static.inaturalist.org/photos/70120261/medium.jpg?1588139795				2	0	FALSE		California, US	37.9304	-122.394	4	obscured		TRUE				Alameda	California	United States	Fly Death Fungus	Entomophthora muscae		Fungi	339550
iNaturalist	2020-07-07	44123558	2020/04/28 8:22 AM EDT	2020-04-28	2020-04-28 12:22:00 UTC	Eastern Time (US & Canada)	1346668	tca12345	2020-04-28 14:17:40 UTC	2020-06-14 19:09:20 UTC	needs_id	CC-BY-NC	https://www.inaturalist.org/observations/44123558	https://static.inaturalist.org/photos/69959314/medium.jpeg?1588083409		Virginia Welcome Center		1	0	FALSE		Virginia Welcome Center, I-95 South, Fredericksburg, VA, US	38.3154	-77.5049	4			FALSE				Fredericksburg	Virginia	United States	Fly Death Fungi	Entomophthora	Fly Death Fungi	Fungi	55117
iNaturalist	2020-07-07	44323902	2020-04-29 3:58:26 PM EDT	2020-04-29	2020-04-29 19:58:26 UTC	Eastern Time (US & Canada)	1136170	imasongster	2020-04-30 01:01:38 UTC	2020-05-01 03:43:54 UTC	research		https://www.inaturalist.org/observations/44323902	https://static.inaturalist.org/photos/70272710/medium.jpeg?1588208526				1	0	FALSE	2	Vienna, VA 22181, USA	38.9161	-77.319				FALSE	gps	gps		Fairfax	Virginia	United States	Fly Death Fungus	Entomophthora muscae		Fungi	339550
iNaturalist	2020-07-07	44433215	Thu Apr 30 2020 21:44:50 GMT-0400 (EDT)	2020-04-30	2020-05-01 01:44:50 UTC	Eastern Time (US & Canada)	2712816	gls2573	2020-05-01 01:45:25 UTC	2020-06-14 17:38:21 UTC	needs_id		https://www.inaturalist.org/observations/44433215	https://static.inaturalist.org/photos/70449491/medium.jpg?1588297529				2	0	FALSE	3	Penacle Ct, Woodbridge, VA, US	38.6645	-77.3844	65			FALSE				Prince William	Virginia	United States	Fly Death Fungi	Entomophthora	Fly Death Fungi	Fungi	55117
iNaturalist	2020-07-07	45382762	Thu Apr 30 2020 18:25:59 GMT-0400 (EDT)	2020-04-30	2020-04-30 22:25:59 UTC	Eastern Time (US & Canada)	530350	msharifi	2020-05-09 17:19:36 UTC	2020-07-05 14:28:27 UTC	needs_id		https://www.inaturalist.org/observations/45382762	https://static.inaturalist.org/photos/71961139/medium.jpg?1589044781				1	0	FALSE	3	Merchants Square, Williamsburg, VA, US	37.2722	-76.7069	10			FALSE				Williamsburg	Virginia	United States	Fly Death Fungi	Entomophthora	Fly Death Fungi	Fungi	55117
iNaturalist	2020-07-07	44538539	2020/05/01 6:22 PM EDT	2020-05-01	2020-05-01 22:22:00 UTC	Eastern Time (US & Canada)	1346668	tca12345	2020-05-02 00:29:57 UTC	2020-06-14 18:01:06 UTC	needs_id	CC-BY-NC	https://www.inaturalist.org/observations/44538539	https://static.inaturalist.org/photos/70612874/medium.jpeg?1588379349		Virginia Welcome Center		1	0	FALSE		Virginia Welcome Center, I-95 South, Fredericksburg, VA, US	38.3154	-77.5048	2			FALSE				Fredericksburg	Virginia	United States	Fly Death Fungi	Entomophthora	Fly Death Fungi	Fungi	55117
iNaturalist	2020-07-07	44665180	Sat May 02 2020 12:13:22 GMT-0700 (PDT)	2020-05-02	2020-05-02 19:13:22 UTC	Pacific Time (US & Canada)	2685643	jackroney	2020-05-02 23:57:29 UTC	2020-06-14 17:37:13 UTC	needs_id		https://www.inaturalist.org/observations/44665180	https://static.inaturalist.org/photos/70812690/medium.jpg?1588463854				2	0	FALSE	3	Sunrise, Glen Ellen, CA, US	38.3537	-122.51	5			FALSE				Sonoma	California	United States	Fly Death Fungi	Entomophthora	Fly Death Fungi	Fungi	55117
iNaturalist	2020-07-07	44901135	Mon May 04 2020 13:04:38 GMT-0500 (CDT)	2020-05-04	2020-05-04 18:04:38 UTC	Central Time (US & Canada)	2073994	haleytr	2020-05-04 18:38:24 UTC	2020-06-14 23:06:43 UTC	needs_id	CC-BY-NC	https://www.inaturalist.org/observations/44901135	https://static.inaturalist.org/photos/71181263/medium.jpg?1588617538				2	0	FALSE	3	John Brown Rd, Lufkin, TX, US	31.3959	-94.8068	24			FALSE				Angelina	Texas	United States	Fly Death Fungi	Entomophthora	Fly Death Fungi	Fungi	55117
iNaturalist	2020-07-07	45192583	2020-05-07 6:36:04 PM GMT+02:00	2020-05-07	2020-05-07 16:36:04 UTC	Africa/Johannesburg	2772407	hellforo	2020-05-07 18:56:21 UTC	2020-06-26 18:09:50 UTC	needs_id		https://www.inaturalist.org/observations/45192583	https://static.inaturalist.org/photos/71651773/medium.jpeg?1588877788				1	0	FALSE	2	33519, Asturias, Spain	43.3993	-5.68515	516			FALSE	gps	gps			Principado de Asturias	Spain	Fly Death Fungi	Entomophthora	Fly Death Fungi	Fungi	55117
iNaturalist	2020-07-07	45309781	2020/05/07 11:40 AM CEST	2020-05-07	2020-05-07 09:40:00 UTC	Rome	2887644	donnasara	2020-05-08 21:52:58 UTC	2020-06-14 19:18:30 UTC	needs_id	CC-BY-NC	https://www.inaturalist.org/observations/45309781	https://static.inaturalist.org/photos/71841944/medium.jpg?1588974739				1	0	FALSE		24027 Lonno BG, Italia	45.7572	9.73196	122			FALSE						Italy	Fly Death Fungi	Entomophthora	Fly Death Fungi	Fungi	55117
iNaturalist	2020-07-07	45110608	2020/05/07 9:30 AM NZST	2020-05-07	2020-05-06 21:30:00 UTC	Auckland	2878006	steady_thumbs	2020-05-06 21:35:17 UTC	2020-05-07 02:09:05 UTC	needs_id	CC-BY-NC	https://www.inaturalist.org/observations/45110608	https://static.inaturalist.org/photos/71518710/medium.jpg?1588800698			I'm prety sure this is some sort of fungal parasite. Flys attach themself to a surface to die and what appears to be white spores coming from the end. Photo taken with a samsung s10+ note	1	0	FALSE		Awakeri, New Zealand	-37.9556	176.928	7813			FALSE					Bay of Plenty	New Zealand	Entomophthora	Entomophthora	Fly Death Fungi	Fungi	55117
iNaturalist	2020-07-07	45421162	2020/05/08 3:22 PM PDT	2020-05-08	2020-05-08 22:22:00 UTC	Pacific Time (US & Canada)	25237	bryanjbd	2020-05-09 22:40:18 UTC	2020-06-15 14:43:54 UTC	needs_id	CC-BY-NC-ND	https://www.inaturalist.org/observations/45421162	https://static.inaturalist.org/photos/72021724/medium.jpg?1589063966		California, Insecta, Ojai, Ojai Valley, USA, United States of America, Ventura County, entomology, insect, insect photography, XplorMor, XplorMor International, Spring 2020	Unknown Insect. Documented in the Ojai Valley, ventura County, California, USA. On the insect to the left... I think it has Fly Death Fungus.	1	0	FALSE		Ventura County, CA, USA	34.4055	-119.306				FALSE				Ventura	California	United States	Fly Death Fungi	Entomophthora	Fly Death Fungi	Fungi	55117
iNaturalist	2020-07-07	45301190	2020-05-08 2:15:53 PM EDT	2020-05-08	2020-05-08 18:15:53 UTC	Eastern Time (US & Canada)	298979	akilee	2020-05-08 20:27:35 UTC	2020-06-14 22:30:11 UTC	research	CC-BY-NC	https://www.inaturalist.org/observations/45301190	https://static.inaturalist.org/photos/71828718/medium.jpeg?1588969659			Wondering if this fly is not affected by that fungus. Last year, on that same tree we found one specimen there too.	1	0	FALSE	2	Prospect Hill, Somerville, MA 02143, USA	42.3832	-71.0983				FALSE	gps	gps		Middlesex	Massachusetts	United States	Fly Death Fungi	Entomophthora	Fly Death Fungi	Fungi	55117
iNaturalist	2020-07-07	45486289	2020-05-10 1:51:31 PM GMT+02:00	2020-05-10	2020-05-10 11:51:31 UTC	Africa/Johannesburg	1563639	heinonlein	2020-05-10 15:35:24 UTC	2020-06-14 17:30:16 UTC	needs_id		https://www.inaturalist.org/observations/45486289	https://static.inaturalist.org/photos/72130335/medium.jpeg?1589124929				2	0	FALSE	2	5056 RD Berkel-Enschot, Nederland	51.5675	5.135				FALSE	gps	gps		Tilburg		Netherlands	Fly Death Fungi	Entomophthora	Fly Death Fungi	Fungi	55117
iNaturalist	2020-07-07	49373828	2020/05/10 10:04 AM MSK	2020-05-10	2020-05-10 07:04:00 UTC	Moscow	106093	danilinav	2020-06-12 21:48:52 UTC	2020-06-14 18:32:07 UTC	research	CC-BY-NC	https://www.inaturalist.org/observations/49373828	https://static.inaturalist.org/photos/78378166/medium.jpg?1591998486				1	0	FALSE		Ð¡ÐµÐ»ÑŒÑ†Ð¾, ÐšÐ°Ð»ÑƒÐ¶ÑÐºÐ°Ñ Ð¾Ð±Ð»., Ð Ð¾ÑÑÐ¸Ñ	54.501	35.1062	8			FALSE						Russia	Entomophthora	Entomophthora	Fly Death Fungi	Fungi	55117
iNaturalist	2020-07-07	45952300	2020-05-11 3:12:30 PM GMT+01:00	2020-05-11	2020-05-11 13:12:30 UTC	Amsterdam	2765660	camillaandlinus	2020-05-15 07:43:30 UTC	2020-05-15 10:22:54 UTC	research	CC-BY-NC	https://www.inaturalist.org/observations/45952300	https://static.inaturalist.org/photos/72310976/medium.jpeg?1589213668				1	0	FALSE		Birmingham B29, UK	52.4354	-1.92735	23			FALSE				West Midlands	England	United Kingdom	Fly Death Fungus	Entomophthora muscae		Fungi	339550
iNaturalist	2020-07-07	45734429	2020-05-12 7:28:42 PM EDT	2020-05-12	2020-05-12 23:28:42 UTC	America/New_York	2707316	anthonyrudolphi	2020-05-12 23:52:52 UTC	2020-06-14 17:29:36 UTC	needs_id	CC-BY-NC	https://www.inaturalist.org/observations/45734429	https://static.inaturalist.org/photos/72530974/medium.jpeg?1589327575				2	0	FALSE	2	James City County, US-VA, US	37.4032	-76.747				FALSE	gps	gps		James City	Virginia	United States	Fly Death Fungi	Entomophthora	Fly Death Fungi	Fungi	55117
iNaturalist	2020-07-07	45816266	2020/05/13 10:36 PM +0100	2020-05-13	2020-05-13 20:36:00 UTC	Amsterdam	1790012	sbushes	2020-05-13 21:40:29 UTC	2020-06-14 21:23:08 UTC	needs_id	CC-BY-NC	https://www.inaturalist.org/observations/45816266	https://static.inaturalist.org/photos/72663469/medium.jpg?1589405923				1	0	FALSE		Frankwell playing fields, Shrewsbury, UK	52.7131	-2.75363	169			FALSE			Shrewsbury, UK	Shropshire	England	United Kingdom	Fly Death Fungi	Entomophthora	Fly Death Fungi	Fungi	55117
iNaturalist	2020-07-07	46148898	Sat May 16 2020 15:56:42 GMT-0500 (EST)	2020-05-16	2020-05-16 19:56:42 UTC	Eastern Time (US & Canada)	140110	robertorojo	2020-05-16 21:50:38 UTC	2020-05-16 23:15:21 UTC	needs_id		https://www.inaturalist.org/observations/46148898	https://static.inaturalist.org/photos/73192609/medium.jpg?1589665843				1	0	FALSE	3	Carretera Federal, Playa del Carmen, QROO, MX	20.6503	-87.0658	24			FALSE			Playa del Carmen	Municipio Solidaridad	Quintana Roo	Mexico	Entomophthora	Entomophthora	Fly Death Fungi	Fungi	55117
iNaturalist	2020-07-07	48629845	2020/05/17 3:02 PM BST	2020-05-17	2020-05-17 14:02:00 UTC	Edinburgh	1527518	a_emmerson	2020-06-06 09:14:27 UTC	2020-06-14 19:02:55 UTC	needs_id	CC-BY	https://www.inaturalist.org/observations/48629845	https://static.inaturalist.org/photos/77171838/medium.jpeg?1591433137				1	0	FALSE		Cheshire West and Chester, UK	53.1186	-2.88101	31			FALSE				Cheshire	England	United Kingdom	Fly Death Fungi	Entomophthora	Fly Death Fungi	Fungi	55117
iNaturalist	2020-07-07	47440517	Wed May 20 2020 12:38:39 GMT-0700 (PDT)	2020-05-20	2020-05-20 19:38:39 UTC	Pacific Time (US & Canada)	943160	acorncap	2020-05-26 20:41:24 UTC	2020-07-05 05:45:14 UTC	needs_id		https://www.inaturalist.org/observations/47440517	https://static.inaturalist.org/photos/75241669/medium.jpg?1590525714				1	0	FALSE	3	Kern County, US-CA, US	35.5493	-118.475	5	obscured		TRUE				Kern	California	United States	Fly Death Fungi	Entomophthora	Fly Death Fungi	Fungi	55117
iNaturalist	2020-07-07	46809735	2020/05/20 9:36 PM CDT	2020-05-20	2020-05-21 02:36:00 UTC	Central Time (US & Canada)	1132234	jamestdoucet	2020-05-22 05:08:42 UTC	2020-06-14 19:11:28 UTC	needs_id		https://www.inaturalist.org/observations/46809735	https://static.inaturalist.org/photos/74238324/medium.jpeg?1590123674				1	0	FALSE		Lake Charles, LA, USA	30.2266	-93.2174	9898			FALSE					Louisiana	United States	Fly Death Fungi	Entomophthora	Fly Death Fungi	Fungi	55117
iNaturalist	2020-07-07	46786785	2020/05/22 8:49 AM AEST	2020-05-22	2020-05-21 22:49:00 UTC	Brisbane	1274785	tjeales	2020-05-21 23:55:40 UTC	2020-06-01 20:37:43 UTC	research	CC-BY-NC	https://www.inaturalist.org/observations/46786785	https://static.inaturalist.org/photos/74199689/medium.jpg?1590105263				2	0	FALSE		14 Catherine Ct, Murrumba Downs QLD 4503, Australia	-27.2527	153.017	215			FALSE					Queensland	Australia	Entomophthora	Entomophthora	Fly Death Fungi	Fungi	55117
iNaturalist	2020-07-07	47196117	Sun May 24 2020 17:48:29 GMT-0500 (CDT)	2020-05-24	2020-05-24 17:48:29 UTC	UTC	3054980	adyhlopez	2020-05-24 23:03:22 UTC	2020-05-25 04:29:23 UTC	needs_id		https://www.inaturalist.org/observations/47196117	https://static.inaturalist.org/photos/74848438/medium.jpg?1590361406				1	0	FALSE	3	Calle 2 S, Cholula de Rivadabia, PUE, MX	19.0511	-98.3105	59			FALSE			Ãrea Metropolitana de Puebla		Puebla	Mexico	Entomophthora	Entomophthora	Fly Death Fungi	Fungi	55117
iNaturalist	2020-07-07	47167993	2020-05-24 8:52:18 PM GMT+01:00	2020-05-24	2020-05-24 18:52:18 UTC	Amsterdam	2447917	samuel323	2020-05-24 19:52:08 UTC	2020-05-24 19:53:52 UTC	research		https://www.inaturalist.org/observations/47167993	https://static.inaturalist.org/photos/74803665/medium.jpeg?1590349934				1	0	FALSE	2	Batalha, 2440 Batalha, Portugal	39.6608	-8.80255	8			FALSE				Batalha		Portugal	Entomophthora muscae	Entomophthora muscae		Fungi	339550
iNaturalist	2020-07-07	47426501	Tue May 26 2020 11:13:33 GMT-0700 (PDT)	2020-05-26	2020-05-26 18:13:33 UTC	Pacific Time (US & Canada)	3494	damontighe	2020-05-26 18:35:40 UTC	2020-06-02 05:54:21 UTC	research	CC-BY-NC	https://www.inaturalist.org/observations/47426501	https://static.inaturalist.org/photos/75219232/medium.jpg?1590518159			Never seen one with a defined fruiting body. Apt #7, kitchen. Shoulder level off the ground. Head of fruiting body smooth, Spores ~7-8 um in diameter, spherical. Attempting to get in culture (MEA plate) Teleomorph I think	2	0	FALSE	3	Alice St, Oakland, CA, US	37.8038	-122.265	24			FALSE			Oakland	Alameda	California	United States	Fly Death Fungus	Entomophthora muscae		Fungi	339550
iNaturalist	2020-07-07	47582563	Wed May 27 2020 19:16:18 GMT-0700 (PDT)	2020-05-27	2020-05-28 02:16:18 UTC	Pacific Time (US & Canada)	481947	thatcrazyfishlady	2020-05-28 02:16:38 UTC	2020-06-14 17:28:15 UTC	needs_id		https://www.inaturalist.org/observations/47582563	https://static.inaturalist.org/photos/75471475/medium.jpg?1590632201				2	0	FALSE	3	William Bill Hughes Park, Roseville, CA, US	38.8018	-121.334	68			FALSE				Placer	California	United States	Fly Death Fungi	Entomophthora	Fly Death Fungi	Fungi	55117
iNaturalist	2020-07-07	47562560	Wed May 27 2020 14:48:29 GMT-0500 (CDT)	2020-05-27	2020-05-27 14:48:29 UTC	UTC	2714984	scolop98	2020-05-27 22:18:04 UTC	2020-06-14 21:26:07 UTC	needs_id	CC-BY-NC	https://www.inaturalist.org/observations/47562560	https://static.inaturalist.org/photos/75438282/medium.jpg?1590618097				1	0	FALSE	3	Nebraska, US	41.3099	-96.0024	30	obscured		TRUE				Douglas	Nebraska	United States	Fly Death Fungi	Entomophthora	Fly Death Fungi	Fungi	55117
iNaturalist	2020-07-07	48210933	2020-05-27 8:13:38 PM GMT+10:00	2020-05-27	2020-05-27 10:13:38 UTC	Brisbane	1792852	mez123	2020-06-02 07:30:03 UTC	2020-06-29 11:51:18 UTC	needs_id		https://www.inaturalist.org/observations/48210933	https://static.inaturalist.org/photos/76486321/medium.jpeg?1591083011				3	0	FALSE	2	Glenaladale VIC 3864, Australia	-37.7583	147.327	5577			FALSE	gps	gps			Victoria	Australia	Fly Death Fungi	Entomophthora	Fly Death Fungi	Fungi	55117
iNaturalist	2020-07-07	47695792	2020/05/28 12:05 PM CDT	2020-05-28	2020-05-28 17:05:00 UTC	Central Time (US & Canada)	83318	randomrover	2020-05-29 03:11:21 UTC	2020-06-15 03:39:05 UTC	needs_id	CC-BY	https://www.inaturalist.org/observations/47695792	https://static.inaturalist.org/photos/75655236/medium.jpg?1590721394				1	0	FALSE		Newton County, IN, USA	41.0473	-87.4536	68			FALSE				Newton	Indiana	United States	Fly Death Fungi	Entomophthora	Fly Death Fungi	Fungi	55117
iNaturalist	2020-07-07	48168168	2020-05-29 8:34:47 PM CST	2020-05-29	2020-05-30 06:34:47 UTC	Hawaii	2299176	lizbekolay	2020-06-01 21:17:14 UTC	2020-06-16 01:53:59 UTC	needs_id		https://www.inaturalist.org/observations/48168168	https://static.inaturalist.org/photos/76412991/medium.jpeg?1591046239				1	0	FALSE	2	Saskatoon, SK S7L 4R9, Canada	52.142	-106.737	132			FALSE	gps	gps		Division No. 11		Canada	Fly Death Fungi	Entomophthora	Fly Death Fungi	Fungi	55117
iNaturalist	2020-07-07	48272945	2020-05-31	2020-05-31		Mountain Time (US & Canada)	2943718	mtnchickadee	2020-06-02 20:57:53 UTC	2020-06-14 18:26:35 UTC	needs_id	CC-BY-NC	https://www.inaturalist.org/observations/48272945	https://static.inaturalist.org/photos/76584602/medium.jpg?1591131047			Best pic I could get, kept moving around on the blade of grass	2	0	FALSE		Flathead County, US-MT, US	48.0741	-114.166	33	obscured		TRUE				Flathead	Montana	United States	Fly Death Fungi	Entomophthora	Fly Death Fungi	Fungi	55117
iNaturalist	2020-07-07	48409136	Sun May 31 2020 18:36:27 GMT-0500 (CDT)	2020-05-31	2020-05-31 23:36:27 UTC	Central Time (US & Canada)	504523	jodygreen	2020-06-04 04:10:30 UTC	2020-06-15 03:48:50 UTC	needs_id		https://www.inaturalist.org/observations/48409136	https://static.inaturalist.org/photos/76810778/medium.jpg?1591243894				2	0	FALSE	3	S 165th Ave, Omaha, NE, US	41.2353	-96.1733	357			FALSE				Douglas	Nebraska	United States	Fly Death Fungi	Entomophthora	Fly Death Fungi	Fungi	55117
iNaturalist	2020-07-07	47964987	2020-05-31 11:48:51 AM GMT+02:00	2020-05-31	2020-05-31 09:48:51 UTC	Africa/Johannesburg	45280	ruthescobes	2020-05-31 11:33:24 UTC	2020-06-14 15:17:42 UTC	needs_id		https://www.inaturalist.org/observations/47964987	https://static.inaturalist.org/photos/76089376/medium.jpeg?1590924808				1	0	FALSE	2	26374 Medrano, La Rioja, EspaÃ±a	42.38	-2.55655	29			FALSE	gps	gps			La Rioja	Spain	Fly Death Fungi	Entomophthora	Fly Death Fungi	Fungi	55117
iNaturalist	2020-07-07	47974282	2020/05/31 3:46 PM +0700	2020-05-31	2020-05-31 08:46:00 UTC	Novosibirsk	1360998	kildor	2020-05-31 13:20:56 UTC	2020-06-15 03:01:20 UTC	needs_id	CC-BY-NC	https://www.inaturalist.org/observations/47974282	https://static.inaturalist.org/photos/76103333/medium.jpg?1590931172				4	0	FALSE		ÐÐ¾Ð²Ð¾ÑÐ¸Ð±Ð¸Ñ€ÑÐºÐ¸Ð¹ Ñ€-Ð½, ÐÐ¾Ð²Ð¾ÑÐ¸Ð±Ð¸Ñ€ÑÐºÐ°Ñ Ð¾Ð±Ð»., Ð Ð¾ÑÑÐ¸Ñ	55.0055	83.2159				FALSE						Russia	Fly Death Fungi	Entomophthora	Fly Death Fungi	Fungi	55117
iNaturalist	2020-07-07	48195817	2020-06-01 8:11:11 PM EDT	2020-06-01	2020-06-02 00:11:11 UTC	Eastern Time (US & Canada)	987197	rogue_biologist	2020-06-02 02:38:50 UTC	2020-06-14 15:38:15 UTC	needs_id	CC-BY-NC	https://www.inaturalist.org/observations/48195817	https://static.inaturalist.org/photos/76459687/medium.jpeg?1591065534				1	0	FALSE	2	Mentor Lagoons Nature Preserve & Marina	41.7262	-81.3388	263			FALSE	gps	gps		Lake	Ohio	United States	Fly Death Fungi	Entomophthora	Fly Death Fungi	Fungi	55117
iNaturalist	2020-07-07	48151770	Mon Jun 01 2020 18:05:50 GMT+0200 (GMT+2)	2020-06-01	2020-06-01 16:05:50 UTC	Africa/Johannesburg	1819152	eviline	2020-06-01 18:51:09 UTC	2020-06-15 12:39:35 UTC	needs_id	CC-BY-NC	https://www.inaturalist.org/observations/48151770	https://static.inaturalist.org/photos/76386745/medium.jpg?1591037489				4	0	FALSE	3	FuchsmÃ¼hlenweg, Freiberg, Saxony, DE	50.9271	13.3673	8			FALSE					Sachsen	Germany	Entomophthora	Entomophthora	Fly Death Fungi	Fungi	55117
iNaturalist	2020-07-07	48284002	2020-06-02T19:59:10+01:00	2020-06-02	2020-06-02 18:59:10 UTC	UTC	540821	thesoundfarmer	2020-06-02 23:03:15 UTC	2020-06-18 17:36:08 UTC	needs_id		https://www.inaturalist.org/observations/48284002	https://static.inaturalist.org/photos/76603801/medium.jpeg?1591139015				1	0	FALSE	333	Edenbridge	51.2154	0.154419				FALSE				Kent	England	United Kingdom	Fly Death Fungi	Entomophthora	Fly Death Fungi	Fungi	55117
iNaturalist	2020-07-07	48385644	2020/06/03 12:12 PM PDT	2020-06-03	2020-06-03 19:12:00 UTC	Pacific Time (US & Canada)	1075602	geographerdave	2020-06-03 22:52:40 UTC	2020-06-14 17:56:27 UTC	needs_id	CC-BY-NC	https://www.inaturalist.org/observations/48385644	https://static.inaturalist.org/photos/76770286/medium.jpg?1591224516			3rd or 4th fly seen impacted by the fungus since first noted a few days ago	1	0	FALSE		Lents, Portland, OR, USA	45.478	-122.569	5			FALSE			Portland	Multnomah	Oregon	United States	Fly Death Fungi	Entomophthora	Fly Death Fungi	Fungi	55117
iNaturalist	2020-07-07	48311778	2020-06-03 7:11:18 AM GMT+01:00	2020-06-03	2020-06-03 05:11:18 UTC	Amsterdam	891618	fiona29	2020-06-03 06:23:17 UTC	2020-06-14 20:44:04 UTC	needs_id		https://www.inaturalist.org/observations/48311778	https://static.inaturalist.org/photos/76651357/medium.jpeg?1591165410			Seems to have died with mouthparts attached to the rough chervil flower. Abdomen looks swollen - parasitized?	2	1	FALSE	2	Loddiswell, Kingsbridge TQ7 4AQ, UK	50.3133	-3.81338	69			FALSE	gps	gps		Devon	England	United Kingdom	Fly Death Fungus	Entomophthora muscae		Fungi	339550
iNaturalist	2020-07-07	48615324	2020-06-05 7:22:21 PM PDT	2020-06-05	2020-06-06 02:22:21 UTC	Pacific Time (US & Canada)	1163777	trinaroberts	2020-06-06 03:47:11 UTC	2020-06-18 07:38:52 UTC	needs_id		https://www.inaturalist.org/observations/48615324	https://static.inaturalist.org/photos/77140029/medium.jpg?1591411639			Fly observation is https://www.inaturalist.org/observations/48610827	2	0	FALSE		Los Angeles County, US-CA, US	34.1401	-118.239	17	obscured		TRUE				Los Angeles	California	United States	Fly Death Fungi	Entomophthora	Fly Death Fungi	Fungi	55117
iNaturalist	2020-07-07	49243932	Fri Jun 05 2020 08:33:51 GMT-0600 (CST)	2020-06-05	2020-06-05 08:33:51 UTC	UTC	3161137	eg_biology	2020-06-11 17:32:51 UTC	2020-06-14 21:06:08 UTC	needs_id	CC-BY-NC	https://www.inaturalist.org/observations/49243932	https://static.inaturalist.org/photos/78167313/medium.jpg?1591896779				2	0	FALSE	3	Division No. 6, CA-SK, CA	50.5818	-103.772	102	obscured		TRUE				Division No. 6		Canada	Entomophthora	Entomophthora	Fly Death Fungi	Fungi	55117
iNaturalist	2020-07-07	48622489	2020/06/05 7:05 PM EDT	2020-06-05	2020-06-05 23:05:00 UTC	Eastern Time (US & Canada)	1878517	isaacwinkler	2020-06-06 06:22:30 UTC	2020-06-15 00:42:00 UTC	needs_id	CC-BY	https://www.inaturalist.org/observations/48622489	https://static.inaturalist.org/photos/77152179/medium.jpg?1591417728				1	0	FALSE		Mt Vernon, Iowa, USA	41.9176	-91.4122				FALSE				Linn	Iowa	United States	Fly Death Fungi	Entomophthora	Fly Death Fungi	Fungi	55117
iNaturalist	2020-07-07	48624417	2020/06/06 12:25 PM AEST	2020-06-06	2020-06-06 02:25:00 UTC	Sydney	2411395	jennyghct	2020-06-06 07:07:40 UTC	2020-06-14 23:40:11 UTC	needs_id	CC-BY-NC	https://www.inaturalist.org/observations/48624417	https://static.inaturalist.org/photos/77164290/medium.jpeg?1591427115				1	0	FALSE		Blores NW, Tinamba West VIC 3859, Australia	-37.9168	146.814	70			FALSE					Victoria	Australia	Fly Death Fungi	Entomophthora	Fly Death Fungi	Fungi	55117
iNaturalist	2020-07-07	48624633	2020/06/06 1:04 PM AEST	2020-06-06	2020-06-06 03:04:00 UTC	Sydney	2411395	jennyghct	2020-06-06 07:10:25 UTC	2020-06-14 23:39:54 UTC	needs_id	CC-BY-NC	https://www.inaturalist.org/observations/48624633	https://static.inaturalist.org/photos/77164465/medium.jpeg?1591427289				1	0	FALSE		Blores Trig, Tinamba West VIC 3859, Australia	-37.9282	146.821	30			FALSE					Victoria	Australia	Fly Death Fungi	Entomophthora	Fly Death Fungi	Fungi	55117
iNaturalist	2020-07-07	48624713	2020/06/06 1:05 PM AEST	2020-06-06	2020-06-06 03:05:00 UTC	Sydney	2411395	jennyghct	2020-06-06 07:12:52 UTC	2020-06-14 23:34:37 UTC	needs_id	CC-BY-NC	https://www.inaturalist.org/observations/48624713	https://static.inaturalist.org/photos/77164716/medium.jpeg?1591427460				1	0	FALSE		Blores Trig, Tinamba West VIC 3859, Australia	-37.9282	146.821	30			FALSE					Victoria	Australia	Fly Death Fungi	Entomophthora	Fly Death Fungi	Fungi	55117
iNaturalist	2020-07-07	48837194	2020-06-07 3:48:08 PM EDT	2020-06-07	2020-06-07 19:48:08 UTC	Eastern Time (US & Canada)	1030528	matthias55	2020-06-07 21:26:03 UTC	2020-06-14 14:52:08 UTC	needs_id		https://www.inaturalist.org/observations/48837194	https://static.inaturalist.org/photos/77507259/medium.jpeg?1591565192				1	0	FALSE	2	Westmoreland County, US-PA, US	40.1285	-79.1975	9			FALSE				Westmoreland	Pennsylvania	United States	Fly Death Fungi	Entomophthora	Fly Death Fungi	Fungi	55117
iNaturalist	2020-07-07	48790861	2020-06-07 5:27:54 PM GMT+02:00	2020-06-07	2020-06-07 15:27:54 UTC	Africa/Johannesburg	1514837	torr77	2020-06-07 15:51:40 UTC	2020-06-14 17:40:55 UTC	needs_id		https://www.inaturalist.org/observations/48790861	https://static.inaturalist.org/photos/77434354/medium.jpg?1591545106				1	0	FALSE	2	61160 Coudehard, France	48.84	0.1359				FALSE	gps	gps		Orne		France	Fly Death Fungi	Entomophthora	Fly Death Fungi	Fungi	55117
iNaturalist	2020-07-07	48787717	Sun Jun 07 2020 08:08:47 GMT+0200 (GMT+2)	2020-06-07	2020-06-07 06:08:47 UTC	Africa/Johannesburg	1725902	buggybug	2020-06-07 15:28:06 UTC	2020-06-14 14:54:37 UTC	needs_id	CC-BY-NC	https://www.inaturalist.org/observations/48787717	https://static.inaturalist.org/photos/77429020/medium.jpg?1591543693				3	0	FALSE	3	Neulewin, Neulewin, Brandenburg, DE	52.712	14.2654	92			FALSE				Brandenburg	Brandenburg	Germany	Fly Death Fungi	Entomophthora	Fly Death Fungi	Fungi	55117
iNaturalist	2020-07-07	48968472	Mon Jun 08 2020 11:26:52 GMT-0700 (PDT)	2020-06-08	2020-06-08 18:26:52 UTC	Pacific Time (US & Canada)	1762361	abreinin	2020-06-08 23:39:44 UTC	2020-06-17 20:29:39 UTC	needs_id	CC-BY-NC	https://www.inaturalist.org/observations/48968472	https://static.inaturalist.org/photos/79355990/medium.jpg?1592425773				3	0	FALSE	3	Clackamas County, US-OR, US	45.4244	-122.642	232			FALSE				Clackamas	Oregon	United States	Fly Death Fungi	Entomophthora	Fly Death Fungi	Fungi	55117
iNaturalist	2020-07-07	50554227	2020/06/08 11:07 PM BST	2020-06-08	2020-06-08 22:07:00 UTC	Europe/London	1362689	carlos_ps	2020-06-22 14:51:59 UTC	2020-06-23 16:17:47 UTC	needs_id	CC-BY-NC	https://www.inaturalist.org/observations/50554227	https://static.inaturalist.org/photos/80274778/medium.jpeg?1592837508				1	0	FALSE		Cangas, Pontevedra, Spain	42.2547	-8.78976	22			FALSE					Galicia	Spain	Entomophthora muscae	Entomophthora muscae		Fungi	339550
iNaturalist	2020-07-07	49048409	Tue Jun 09 2020 14:39:41 GMT-0400 (EDT)	2020-06-09	2020-06-09 18:39:41 UTC	Eastern Time (US & Canada)	1090618	ibateman	2020-06-09 18:46:04 UTC	2020-06-15 17:12:01 UTC	needs_id	CC-BY-NC	https://www.inaturalist.org/observations/49048409	https://static.inaturalist.org/photos/77852657/medium.jpg?1591728379				1	0	FALSE	3	Fall Creek Rd, Freeville, NY, US	42.5149	-76.3449	10			FALSE				Tompkins	New York	United States	Fly Death Fungi	Entomophthora	Fly Death Fungi	Fungi	55117
iNaturalist	2020-07-07	49117820	2020/06/09 11:15 AM CEST	2020-06-09	2020-06-09 09:15:00 UTC	Paris	1996045	micdallo	2020-06-10 13:04:50 UTC	2020-06-14 16:05:02 UTC	needs_id	CC-BY-NC	https://www.inaturalist.org/observations/49117820	https://static.inaturalist.org/photos/77964089/medium.jpg?1591793749				1	0	FALSE		Trentino, Italia	45.6952	11.1227	15			FALSE						Italy	Fly Death Fungi	Entomophthora	Fly Death Fungi	Fungi	55117
iNaturalist	2020-07-07	49144719	2020/06/09 8:49 PM CDT	2020-06-09	2020-06-10 01:49:00 UTC	Central Time (US & Canada)	424633	zoology123	2020-06-10 18:05:17 UTC	2020-06-18 00:04:51 UTC	needs_id	CC-BY-NC	https://www.inaturalist.org/observations/49144719	https://static.inaturalist.org/photos/78005874/medium.jpg?1591811498		Predating		1	0	FALSE		St. Tammany, Louisiana, United States	30.3522	-90.0418				FALSE					Louisiana	United States	Entomophthora muscae	Entomophthora muscae		Fungi	339550
iNaturalist	2020-07-07	49133437	Wed Jun 10 2020 10:59:04 GMT-0500 (CDT)	2020-06-10	2020-06-10 15:59:04 UTC	Central Time (US & Canada)	2272487	jayell	2020-06-10 16:11:04 UTC	2020-06-15 00:05:40 UTC	needs_id		https://www.inaturalist.org/observations/49133437	https://static.inaturalist.org/photos/77989314/medium.jpg?1591805488				3	0	FALSE	3	Coral Ln, Wheeling, IL, US	42.1426	-87.9469	65			FALSE				Cook	Illinois	United States	Fly Death Fungi	Entomophthora	Fly Death Fungi	Fungi	55117
iNaturalist	2020-07-07	49208385	2020-06-10 12:34:42 PM GMT+01:00	2020-06-10	2020-06-10 10:34:42 UTC	Amsterdam	1520897	hanslynam	2020-06-11 09:24:02 UTC	2020-06-14 14:39:56 UTC	needs_id	CC-BY-NC	https://www.inaturalist.org/observations/49208385	https://static.inaturalist.org/photos/78111207/medium.jpeg?1591867452				2	0	FALSE	2	Banwell BS29 6HU, UK	51.3263	-2.88634	142			FALSE	gps	gps		North Somerset	England	United Kingdom	Fly Death Fungi	Entomophthora	Fly Death Fungi	Fungi	55117
iNaturalist	2020-07-07	49109546	2020/06/10 2:09 PM AEST	2020-06-10	2020-06-10 04:09:00 UTC	Melbourne	1459035	johneichler	2020-06-10 10:34:07 UTC	2020-06-14 22:19:22 UTC	needs_id	CC-BY-NC	https://www.inaturalist.org/observations/49109546	https://static.inaturalist.org/photos/77952214/medium.jpeg?1591785047				3	0	FALSE		Sandringham VIC, Australia	-37.9554	145.028				FALSE			Melbourne	Bayside - South	Victoria	Australia	Fly Death Fungi	Entomophthora	Fly Death Fungi	Fungi	55117
iNaturalist	2020-07-07	49300122	2020-06-11 10:57:50 PM CDT	2020-06-11	2020-06-11 22:57:50 UTC	UTC	1046542	bugger44	2020-06-12 04:29:23 UTC	2020-06-14 14:33:15 UTC	needs_id	CC-BY-NC	https://www.inaturalist.org/observations/49300122	https://static.inaturalist.org/photos/78261548/medium.jpeg?1591936168				2	0	FALSE	2	Wheaton, ND, USA	48.9381	-101.412				FALSE	gps	gps		Bottineau	North Dakota	United States	Entomophthora	Entomophthora	Fly Death Fungi	Fungi	55117
iNaturalist	2020-07-07	49284053	2020/06/11 6:57 PM CDT	2020-06-11	2020-06-11 23:57:00 UTC	Central Time (US & Canada)	529560	sgoodchild	2020-06-12 00:40:53 UTC	2020-07-03 03:51:06 UTC	needs_id	CC-BY-NC	https://www.inaturalist.org/observations/49284053	https://static.inaturalist.org/photos/78233153/medium.jpg?1591922389			It's a fly, and a fungus, so guessing....	2	0	FALSE		Becker County, MN, USA	46.7983	-96.1223	8			FALSE				Becker	Minnesota	United States	Entomophthora	Entomophthora	Fly Death Fungi	Fungi	55117
iNaturalist	2020-07-07	49295133	2020-06-11 7:15:55 PM CDT	2020-06-11	2020-06-12 00:15:55 UTC	Central Time (US & Canada)	1173895	guidingguida	2020-06-12 03:05:23 UTC	2020-06-14 17:24:44 UTC	needs_id	CC0	https://www.inaturalist.org/observations/49295133	https://static.inaturalist.org/photos/78252022/medium.jpeg?1591931126				1	0	FALSE	2	Beaver Bay Township, MN, USA	47.3479	-91.183				FALSE	gps	gps		Lake	Minnesota	United States	Entomophthora	Entomophthora	Fly Death Fungi	Fungi	55117
iNaturalist	2020-07-07	49397397	Fri Jun 12 2020 18:32:46 GMT-0500 (CDT)	2020-06-12	2020-06-12 18:32:46 UTC	UTC	3104455	hansenvilla	2020-06-13 02:25:06 UTC	2020-06-14 14:28:44 UTC	needs_id	CC-BY-NC	https://www.inaturalist.org/observations/49397397	https://static.inaturalist.org/photos/78416664/medium.jpg?1592015112				2	0	FALSE	3	230th Ave, Saint Croix Falls, WI, US	45.5426	-92.7111	10			FALSE				Polk	Wisconsin	United States	Entomophthora	Entomophthora	Fly Death Fungi	Fungi	55117
iNaturalist	2020-07-07	49341059	2020-06-12 7:06:48 AM EDT	2020-06-12	2020-06-12 11:06:48 UTC	Eastern Time (US & Canada)	1236906	darrenaspinall	2020-06-12 16:23:01 UTC	2020-06-14 15:12:40 UTC	needs_id		https://www.inaturalist.org/observations/49341059	https://static.inaturalist.org/photos/78324441/medium.jpeg?1591978986				2	0	FALSE	2	Utica, MI 48316, USA	42.6709	-83.0193				FALSE	gps	gps		Macomb	Michigan	United States	Entomophthora	Entomophthora	Fly Death Fungi	Fungi	55117
iNaturalist	2020-07-07	49327041	Fri Jun 12 2020 09:40:34 GMT-0400 (EDT)	2020-06-12	2020-06-12 13:40:34 UTC	Eastern Time (US & Canada)	574660	sawyerb	2020-06-12 13:53:36 UTC	2020-06-14 14:32:36 UTC	needs_id	CC-BY	https://www.inaturalist.org/observations/49327041	https://static.inaturalist.org/photos/78302864/medium.jpg?1591970020				3	0	FALSE	3	Goshen Hill Rd, Lebanon, CT, US	41.6087	-72.2351	32			FALSE				New London	Connecticut	United States	Entomophthora	Entomophthora	Fly Death Fungi	Fungi	55117
iNaturalist	2020-07-07	49329706	2020-06-12 3:26:12 PM GMT+01:00	2020-06-12	2020-06-12 13:26:12 UTC	Amsterdam	3161350	calum12	2020-06-12 14:26:22 UTC	2020-06-14 14:31:14 UTC	needs_id		https://www.inaturalist.org/observations/49329706	https://static.inaturalist.org/photos/78306981/medium.jpeg?1591971987				2	0	FALSE	2	Monymusk, Inverurie AB51 7JB, UK	57.2612	-2.55052	29			FALSE	gps	gps		Aberdeenshire	Scotland	United Kingdom	Entomophthora	Entomophthora	Fly Death Fungi	Fungi	55117
iNaturalist	2020-07-07	49507771	2020-06-13 12:20:53 PM EDT	2020-06-13	2020-06-13 16:20:53 UTC	Eastern Time (US & Canada)	148492	cladonia_chris	2020-06-13 22:48:31 UTC	2020-06-14 17:11:51 UTC	needs_id	CC-BY-NC	https://www.inaturalist.org/observations/49507771	https://static.inaturalist.org/photos/78591616/medium.jpeg?1592088516				1	0	FALSE	2	Ohio, US	41.459	-84.373		obscured		TRUE	gps	gps		Fulton	Ohio	United States	Entomophthora	Entomophthora	Fly Death Fungi	Fungi	55117
iNaturalist	2020-07-07	49443368	Sat Jun 13 2020 10:52:50 GMT-0400 (EDT)	2020-06-13	2020-06-13 14:52:50 UTC	Eastern Time (US & Canada)	611498	edgerwood	2020-06-13 14:54:09 UTC	2020-06-15 17:38:58 UTC	needs_id		https://www.inaturalist.org/observations/49443368	https://static.inaturalist.org/photos/78489629/medium.jpg?1592060059				2	0	FALSE	3	Max Ct, Macomb, MI, US	42.6609	-82.9609	5			FALSE				Macomb	Michigan	United States	Entomophthora	Entomophthora	Fly Death Fungi	Fungi	55117
iNaturalist	2020-07-07	49685412	2020/06/14 4:23 PM PDT	2020-06-14	2020-06-14 23:23:00 UTC	Pacific Time (US & Canada)	1178728	corndog	2020-06-15 04:53:27 UTC	2020-06-19 02:31:00 UTC	needs_id	CC-BY-NC	https://www.inaturalist.org/observations/49685412	https://static.inaturalist.org/photos/78880039/medium.jpg?1592196785				2	0	FALSE		Hood River County, OR, USA	45.4112	-121.511	2994			FALSE				Hood River	Oregon	United States	Fly Death Fungi	Entomophthora	Fly Death Fungi	Fungi	55117
iNaturalist	2020-07-07	49617272	2020-06-14 12:24:09 PM EDT	2020-06-14	2020-06-14 16:24:09 UTC	Eastern Time (US & Canada)	1751144	justfroggy	2020-06-14 18:45:14 UTC	2020-06-18 14:09:02 UTC	needs_id	CC-BY-NC	https://www.inaturalist.org/observations/49617272	https://static.inaturalist.org/photos/78766226/medium.jpeg?1592160330				1	0	FALSE	2	New York, US	43.2681	-78.2213		obscured		TRUE	gps	gps		Orleans	New York	United States	Fly Death Fungi	Entomophthora	Fly Death Fungi	Fungi	55117
iNaturalist	2020-07-07	49993089	Wed Jun 17 2020 14:03:17 GMT-0700 (PDT)	2020-06-17	2020-06-17 21:03:17 UTC	Pacific Time (US & Canada)	550238	nancybee	2020-06-17 22:54:58 UTC	2020-06-18 17:49:21 UTC	needs_id		https://www.inaturalist.org/observations/49993089	https://static.inaturalist.org/photos/79377762/medium.jpg?1592434505			This one also appears to be infected by Entomophthora. It did not move while I was photographing.	1	0	FALSE	3	Willamette Park And Natural Area, Corvallis, OR, US	44.5439	-123.251	178			FALSE				Benton	Oregon	United States	Entomophthora muscae	Entomophthora muscae		Fungi	339550
iNaturalist	2020-07-07	50009618	Wed Jun 17 2020 20:11:57 GMT-0400 (EDT)	2020-06-17	2020-06-18 00:11:57 UTC	Eastern Time (US & Canada)	2635535	kittode	2020-06-18 02:19:45 UTC	2020-06-19 00:02:39 UTC	needs_id	CC-BY-NC	https://www.inaturalist.org/observations/50009618	https://static.inaturalist.org/photos/79405429/medium.jpg?1592446788				1	0	FALSE	3	Kunkles Mill Rd, Dover, PA, US	40.0673	-76.8524	11			FALSE				York	Pennsylvania	United States	Entomophthora muscae	Entomophthora muscae		Fungi	339550
iNaturalist	2020-07-07	50128639	2020/06/17 7:28 PM MSK	2020-06-17	2020-06-17 16:28:00 UTC	Moscow	1062903	rovzap	2020-06-19 06:31:15 UTC	2020-06-23 16:20:43 UTC	needs_id	CC-BY-NC	https://www.inaturalist.org/observations/50128639	https://static.inaturalist.org/photos/79600333/medium.jpg?1592548128				2	0	FALSE		ÐšÑƒÑ€ÑÐºÐ¸Ð¹ Ñ€-Ð½, ÐšÑƒÑ€ÑÐºÐ°Ñ Ð¾Ð±Ð»., Ð Ð¾ÑÑÐ¸Ñ	51.5692	36.0889				FALSE						Russia	Ð­Ð½Ñ‚Ð¾Ð¼Ð¾Ñ„Ñ‚Ð¾Ñ€Ð° Ð¼ÑƒÑˆÐ¸Ð½Ð°Ñ	Entomophthora muscae		Fungi	339550
iNaturalist	2020-07-07	50108748	2020-06-18 12:48:36 PM PDT	2020-06-18	2020-06-18 19:48:36 UTC	Pacific Time (US & Canada)	562490	leppinm	2020-06-19 00:48:57 UTC	2020-06-19 01:26:57 UTC	needs_id	CC-BY-NC	https://www.inaturalist.org/observations/50108748	https://static.inaturalist.org/photos/79567505/medium.jpg?1592527748			On Madia gracilis.	1	0	FALSE	2	West Salem, Salem, OR 97304, USA	44.9486	-123.066				FALSE	gps	gps		Polk	Oregon	United States	Fly Death Fungi	Entomophthora	Fly Death Fungi	Fungi	55117
iNaturalist	2020-07-07	50138483	2020/06/18 9:08 PM MSK	2020-06-18	2020-06-18 18:08:00 UTC	Moscow	1347991	merlu	2020-06-19 11:02:49 UTC	2020-06-23 16:19:20 UTC	needs_id	CC-BY-NC	https://www.inaturalist.org/observations/50138483	https://static.inaturalist.org/photos/79613276/medium.jpg?1592562076				2	0	FALSE		Moskva, RU	55.85	37.246	450	obscured		TRUE				Krasnogorsk		Russia	Ð­Ð½Ñ‚Ð¾Ð¼Ð¾Ñ„Ñ‚Ð¾Ñ€Ð° Ð¼ÑƒÑˆÐ¸Ð½Ð°Ñ	Entomophthora muscae		Fungi	339550
iNaturalist	2020-07-07	50976453	2020/06/19 4:13 PM AEST	2020-06-19	2020-06-19 06:13:00 UTC	Sydney	2411395	jennyghct	2020-06-26 11:54:00 UTC	2020-06-26 12:01:13 UTC	needs_id	CC-BY-NC	https://www.inaturalist.org/observations/50976453	https://static.inaturalist.org/photos/80972221/medium.jpeg?1593171786		@zombieflied	There was less fungi visible on this fly than others I have seen and it looked a bit shrivelled, so perhaps an old "corpse". I have only listed genus as suggested by @susanhewitt for the last 3 of these I recorded recently not far from this site.	1	0	FALSE		Lake arm 1 Glenmaggie VIC 3858, Australia	-37.9015	146.744	80			FALSE					Victoria	Australia	Fly Death Fungi	Entomophthora	Fly Death Fungi	Fungi	55117
iNaturalist	2020-07-07	50398325	2020/06/20 7:00 PM MSK	2020-06-20	2020-06-20 16:00:00 UTC	Moscow	1347991	merlu	2020-06-21 12:11:14 UTC	2020-06-23 16:20:04 UTC	needs_id	CC-BY-NC	https://www.inaturalist.org/observations/50398325	https://static.inaturalist.org/photos/80022019/medium.jpg?1592740292				1	0	FALSE		ÐšÑ€Ð°ÑÐ½Ð¾Ð³Ð¾Ñ€ÑÐºÐ¸Ð¹ Ñ€-Ð½, ÐœÐ¾ÑÐºÐ¾Ð²ÑÐºÐ°Ñ Ð¾Ð±Ð»., Ð Ð¾ÑÑÐ¸Ñ	55.8479	37.2808	8			FALSE				Krasnogorskiy rayon		Russia	Entomophthora muscae	Entomophthora muscae		Fungi	339550
iNaturalist	2020-07-07	50474469	2020/06/21 9:06 AM EDT	2020-06-21	2020-06-21 13:06:00 UTC	Eastern Time (US & Canada)	367383	jeremyhussell	2020-06-21 21:32:24 UTC	2020-06-23 16:18:59 UTC	needs_id	CC-BY-SA	https://www.inaturalist.org/observations/50474469	https://static.inaturalist.org/photos/80135489/medium.jpeg?1592772643				1	0	FALSE		Hamilton, ON, Canada	43.2506	-79.9934	1			FALSE				Hamilton		Canada	Entomophthora muscae	Entomophthora muscae		Fungi	339550
iNaturalist	2020-07-07	50387939	2020-06-21 8:23:36 PM GMT+10:00	2020-06-21	2020-06-21 10:23:36 UTC	Brisbane	1792852	mez123	2020-06-21 10:26:59 UTC	2020-06-28 14:13:16 UTC	needs_id		https://www.inaturalist.org/observations/50387939	https://static.inaturalist.org/photos/80009951/medium.jpeg?1592735238				4	0	FALSE	2	Wy Yung VIC 3875, Australia	-37.7754	147.608	22			FALSE	gps	gps			Victoria	Australia	Entomophthora muscae	Entomophthora muscae		Fungi	339550
iNaturalist	2020-07-07	50576561	2020-06-22 11:18:40 AM CDT	2020-06-22	2020-06-22 16:18:40 UTC	Central Time (US & Canada)	1936091	seraphinpoudrier	2020-06-22 18:01:43 UTC	2020-06-23 16:18:15 UTC	needs_id	CC-BY-NC	https://www.inaturalist.org/observations/50576561	https://static.inaturalist.org/photos/80311468/medium.jpeg?1592848907				1	0	FALSE	2	Winnipeg, MB R2H 1C8, Canada	49.8783	-97.1165	263			FALSE	gps	gps	Winnipeg	Division No. 11		Canada	Entomophthora muscae	Entomophthora muscae		Fungi	339550
iNaturalist	2020-07-07	50795876	2020/06/24 4:44 PM +0300	2020-06-24	2020-06-24 13:44:00 UTC	Istanbul	2692769	terolinjama	2020-06-24 17:56:36 UTC	2020-07-03 15:08:11 UTC	needs_id	CC-BY-NC	https://www.inaturalist.org/observations/50795876	https://static.inaturalist.org/photos/80673457/medium.jpg?1593018882			Useita tÃ¤mÃ¤n lajin kÃ¤rpÃ¤siÃ¤ kiivenneenÃ¤ heinÃ¤kasveille ja kukille. Kuolleita, siivet auki	1	0	FALSE		AppuljÃ¤rvi, Vehmaa, Suomi	60.7454	21.7562	488			FALSE						Finland	Entomophthora muscae	Entomophthora muscae		Fungi	339550
iNaturalist	2020-07-07	51833082	2020/06/28 9:30 AM EDT	2020-06-28	2020-06-28 13:30:00 UTC	Eastern Time (US & Canada)	1518293	theorickert	2020-07-03 20:29:31 UTC	2020-07-04 05:17:44 UTC	needs_id	CC-BY-NC	https://www.inaturalist.org/observations/51833082	https://static.inaturalist.org/photos/82371553/medium.jpg?1593807550				1	0	FALSE		Armstrong County, PA, USA	40.7858	-79.6128	1000			FALSE				Armstrong	Pennsylvania	United States	Fly Death Fungi	Entomophthora	Fly Death Fungi	Fungi	55117
iNaturalist	2020-07-07	51729845	Thu Jul 02 2020 20:40:36 GMT+0200 (GMT+2)	2020-07-02	2020-07-02 18:40:36 UTC	Africa/Johannesburg	535441	kevinkclausen	2020-07-02 20:26:48 UTC	2020-07-03 13:24:37 UTC	research		https://www.inaturalist.org/observations/51729845	https://static.inaturalist.org/photos/82204941/medium.jpg?1593721613				1	0	FALSE	3	HÃ¸jlundvej, MÃ¸ldrup, Midtjylland, DK	56.0152	9.69528	6			FALSE				BrÃ¦dstrup	Vejle	Denmark	Entomophthora muscae	Entomophthora muscae		Fungi	339550
iNaturalist	2020-07-07	51876506	Fri Jul 03 2020 16:22:06 GMT+0100 (GMT+1)	2020-07-03	2020-07-03 14:22:06 UTC	Amsterdam	2776814	danielle_aylen	2020-07-04 06:03:29 UTC	2020-07-04 13:14:27 UTC	needs_id	CC-BY-NC	https://www.inaturalist.org/observations/51876506	https://static.inaturalist.org/photos/82445078/medium.jpg?1593842612				1	0	FALSE	3	Great Britain, Buckingham, England, GB	51.9346	-0.925774	351148			FALSE				Buckinghamshire	England	United Kingdom	Fly Death Fungi	Entomophthora	Fly Death Fungi	Fungi	55117
iNaturalist	2020-07-07	52181801	2020/07/06 9:28 AM CDT	2020-07-06	2020-07-06 14:28:00 UTC	Mexico City	785660	ehecatlheloderm	2020-07-06 19:28:56 UTC	2020-07-06 19:54:04 UTC	needs_id	CC-BY-NC	https://www.inaturalist.org/observations/52181801	https://static.inaturalist.org/photos/82935492/medium.jpeg?1594063634				1	0	FALSE		Ojuelos de Jalisco, MX-JA, MX	21.8603	-101.837	194			FALSE					Jalisco	Mexico	Entomophthora	Entomophthora	Fly Death Fungi	Fungi	55117
iNaturalist	2020-07-07	52202824	2020-07-06 10:14:51 AM CDT	2020-07-06	2020-07-06 15:14:51 UTC	Mexico City	2361159	imix-akbal	2020-07-06 22:48:25 UTC	2020-07-07 08:13:10 UTC	needs_id	CC-BY-NC	https://www.inaturalist.org/observations/52202824	https://static.inaturalist.org/photos/82969734/medium.jpeg?1594075709				1	0	FALSE	2	Ojuelos de Jalisco	21.8673	-101.593	22308			FALSE	gps	gps			Jalisco	Mexico	Fly Death Fungi	Entomophthora	Fly Death Fungi	Fungi	55117
iNaturalist	2020-07-07	52245770	Tue Jul 07 2020 13:29:57 GMT+0200 (GMT+2)	2020-07-07	2020-07-07 11:29:57 UTC	Africa/Johannesburg	2121368	marieaamads	2020-07-07 11:32:24 UTC	2020-07-07 14:51:39 UTC	needs_id	CC-BY-NC	https://www.inaturalist.org/observations/52245770	https://static.inaturalist.org/photos/83045879/medium.jpg?1594123645				1	0	FALSE	3	SjÃ¦lland, Haslev, SjÃ¦lland, DK	55.254	11.9774	24			FALSE				RÃ¸nnede	StorstrÃ¸m	Denmark	Entomophthora muscae	Entomophthora muscae		Fungi	339550
iNaturalist	2020-10-21	52312937	Tue Jul 07 2020 16:51:33 GMT-0400 (EDT)	2020-07-07	2020-07-07 20:51:33 UTC	Eastern Time (US & Canada)	3237334	sen11	2020-07-07 23:21:39 UTC	2020-08-26 18:57:02 UTC	needs_id		https://www.inaturalist.org/observations/52312937	https://static.inaturalist.org/photos/83153074/medium.jpg?1594164103			This poor fly was zombied to this flower!	1	0	FALSE	3	Nantucket Island, Nantucket, MA, US	41.2817	-70.1068	102			FALSE							Fly Death Fungi	Entomophthora muscae	Fly Death Fungi	Fungi	339550
iNaturalist	2020-10-21	52324121	2020/07/07 11:45 AM HST	2020-07-07	2020-07-07 21:45:00 UTC	Hawaii	264273	rob21	2020-07-08 01:28:17 UTC	2020-07-08 01:29:52 UTC	needs_id	CC-BY	https://www.inaturalist.org/observations/52324121	https://static.inaturalist.org/photos/83171186/medium.jpeg?1594171646				0	0	FALSE		Marathon, ON, Canada	48.7818	-86.3271	122			FALSE							Entomophthora muscae	Entomophthora muscae	Fly Death Fungi	Fungi	339550
iNaturalist	2020-10-21	52428415	2020/07/09 11:35 AM AEST	2020-07-09	2020-07-09 01:35:00 UTC	Melbourne	3303939	zarazazoo201	2020-07-09 01:36:29 UTC	2020-07-09 10:51:40 UTC	needs_id	CC-BY-NC	https://www.inaturalist.org/observations/52428415	https://static.inaturalist.org/photos/83343008/medium.jpg?1594258505				1	0	FALSE		Pyalong VIC 3521, Australia	-37.1167	144.85	10116			FALSE							Fly Death Fungi	Entomophthora		Fungi	55117
iNaturalist	2020-10-21	52441355	Wed Jul 08 2020 19:52:08 GMT-0700 (PDT)	2020-07-08	2020-07-09 02:52:08 UTC	Pacific Time (US & Canada)	3292545	cornfield	2020-07-09 05:22:51 UTC	2020-07-09 05:23:03 UTC	needs_id		https://www.inaturalist.org/observations/52441355	https://static.inaturalist.org/photos/83365415/medium.jpg?1594272174				0	0	FALSE	3	Lulu Island, Richmond, BC, CA	49.1304	-123.178	5			FALSE								Entomophthora muscae	Fly Death Fungi	Fungi	339550
iNaturalist	2020-10-21	52484769	2020-07-09 7:49:22 PM GMT+03:00	2020-07-09	2020-07-09 16:49:22 UTC	Baghdad	3058138	auguste7	2020-07-09 16:51:08 UTC	2020-07-10 08:24:31 UTC	needs_id		https://www.inaturalist.org/observations/52484769	https://static.inaturalist.org/photos/83434912/medium.jpeg?1594313480			Entomophthora muscaeÂ yraÂ patogeninio grybelio rÅ«Å¡is, priklausantiÂ Entomophthorales, sukelianti mirtinÄ… musiÅ³Â ligÄ….Â KritiÅ¡kai susirgÄ™s individas linkÄ™s iÅ¡tiesinti uÅ¾pakalines kojas ir atverti sparnus - tokiu elgesiu uÅ¾tikrinama, kad grybelio sporos pasiskirstytÅ³ kuo plaÄiau.Â	0	0	FALSE	2	AviÅ¾ieniai, Lietuva	54.1837	23.7288	9			FALSE							Entomophthora muscae	Entomophthora muscae	Fly Death Fungi	Fungi	339550
iNaturalist	2020-10-21	52489213	Thu Jul 09 2020 17:33:30 GMT+0200 (GMT+2)	2020-07-09	2020-07-09 15:33:30 UTC	Africa/Johannesburg	1952440	peter_gabler	2020-07-09 17:38:06 UTC	2020-07-10 18:58:30 UTC	research	CC0	https://www.inaturalist.org/observations/52489213	https://static.inaturalist.org/photos/83442401/medium.jpg?1594316297				1	0	FALSE	3	FreitagstraÃŸe, Zwickau, Sachsen, DE	50.7233	12.5562	35			FALSE							Entomophthora muscae	Entomophthora muscae	Fly Death Fungi	Fungi	339550
iNaturalist	2020-10-21	52557082	Fri Jul 10 2020 08:17:58 GMT+0100 (GMT+1)	2020-07-10	2020-07-10 06:17:58 UTC	Amsterdam	1614966	abimarsh	2020-07-10 09:41:33 UTC	2020-07-10 09:41:41 UTC	needs_id	CC-BY-NC	https://www.inaturalist.org/observations/52557082	https://static.inaturalist.org/photos/83557122/medium.jpg?1594374098				0	0	FALSE	3	Great Britain, Nottingham, England, GB	52.9159	-1.03042	8			FALSE								Entomophthora muscae	Fly Death Fungi	Fungi	339550
iNaturalist	2020-10-21	52584285	2020/07/09 5:27 AM EDT	2020-07-09	2020-07-09 09:27:00 UTC	Eastern Time (US & Canada)	1518293	theorickert	2020-07-10 16:00:37 UTC	2020-07-15 03:27:43 UTC	needs_id	CC-BY-NC	https://www.inaturalist.org/observations/52584285	https://static.inaturalist.org/photos/83584404/medium.jpg?1594390215				1	0	FALSE		Armstrong County, PA, USA	40.8949	-79.4738	200			FALSE							Fly Death Fungi	Entomophthora		Fungi	55117
iNaturalist	2020-10-21	52637498	2020/07/10 4:39 PM HST	2020-07-10	2020-07-11 02:39:00 UTC	Hawaii	1769340	rogstanden	2020-07-11 02:21:12 UTC	2020-09-23 23:55:43 UTC	needs_id	CC-BY-NC	https://www.inaturalist.org/observations/52637498	https://static.inaturalist.org/photos/83688228/medium.jpg?1594434015		2020, diptera, Entomophthora fungus, fly, home, insect, july, kunyung rd, mt eliza		0	0	FALSE		51 Kunyung Rd, Mount Eliza VIC 3930, Australia	-38.1883	145.078	174			FALSE							Fly Death Fungi	Entomophthora muscae	Fly Death Fungi	Fungi	339550
iNaturalist	2020-10-21	52728119	2020/07/09 9:13 AM EDT	2020-07-09	2020-07-09 13:13:00 UTC	Eastern Time (US & Canada)	661403	richardhall	2020-07-11 21:23:55 UTC	2020-07-11 21:23:55 UTC	needs_id	CC-BY-NC	https://www.inaturalist.org/observations/52728119	https://static.inaturalist.org/photos/83837513/medium.jpeg?1594502592				0	0	FALSE		580 Castalia Ave, Athens, GA 30606, USA	33.9392	-83.3886	207			FALSE							Entomophthora muscae	Entomophthora muscae	Fly Death Fungi	Fungi	339550
iNaturalist	2020-10-21	52785227	Sat Jul 11 2020 20:31:18 GMT+0100 (GMT+1)	2020-07-11	2020-07-11 18:31:18 UTC	Amsterdam	3286587	a_penguin	2020-07-12 11:10:17 UTC	2020-07-12 11:10:22 UTC	needs_id	CC-BY-NC	https://www.inaturalist.org/observations/52785227	https://static.inaturalist.org/photos/83930939/medium.jpg?1594552220				0	0	FALSE	3	Great Britain, Thetford, England, GB	52.5703	0.872195	5			FALSE								Entomophthora muscae	Fly Death Fungi	Fungi	339550
iNaturalist	2020-10-21	52796612	Sun Jul 12 2020 16:28:36 GMT+0300 (GMT+3)	2020-07-12	2020-07-12 13:28:36 UTC	Nairobi	2491	paulakahumbu	2020-07-12 13:29:51 UTC	2020-07-12 13:30:28 UTC	needs_id		https://www.inaturalist.org/observations/52796612	https://static.inaturalist.org/photos/83949322/medium.jpg?1594560616				0	0	FALSE	3	Elsek Elsek Nairobi Show House Road, Nairobi, Nairobi, KE	-1.32358	36.6884	65			FALSE								Entomophthora muscae	Fly Death Fungi	Fungi	339550
iNaturalist	2020-10-21	52810270	2020-07-12 2:34:23 PM GMT+03:00	2020-07-12	2020-07-12 11:34:23 UTC	Baghdad	3298271	snezh	2020-07-12 15:26:56 UTC	2020-07-12 15:27:30 UTC	needs_id		https://www.inaturalist.org/observations/52810270	https://static.inaturalist.org/photos/83971347/medium.jpeg?1594567621				0	0	FALSE	2	ÐšÑƒÑ€Ñ‡Ð°Ñ‚Ð¾Ð²Ð°, ÐœÐ¸Ð½ÑÐº, Ð‘ÐµÐ»Ð°Ñ€ÑƒÑÑŒ	53.8356	27.4714	388			FALSE	gps	gps					Ð­Ð½Ñ‚Ð¾Ð¼Ð¾Ñ„Ñ‚Ð¾Ñ€Ð° Ð¼ÑƒÑˆÐ¸Ð½Ð°Ñ	Entomophthora muscae	Fly Death Fungi	Fungi	339550
iNaturalist	2020-10-21	52874240	2020-07-12T17:48:13-05:00	2020-07-12	2020-07-12 22:48:13 UTC	Central Time (US & Canada)	2569227	ishelbizzle	2020-07-12 22:48:21 UTC	2020-08-26 18:56:23 UTC	needs_id	CC-BY-NC	https://www.inaturalist.org/observations/52874240	https://static.inaturalist.org/photos/84072939/medium.jpeg?1594594111				1	0	FALSE	333	Muscatine County, US-IA, US	41.442	-91.0508	65			FALSE							Fly Death Fungi	Entomophthora muscae	Fly Death Fungi	Fungi	339550
iNaturalist	2020-10-21	52928008	2020-07-10 11:28:36 PM GMT+05:00	2020-07-10	2020-07-10 18:28:36 UTC	Ekaterinburg	3264124	ridamukha	2020-07-13 12:27:22 UTC	2020-07-13 12:27:59 UTC	needs_id		https://www.inaturalist.org/observations/52928008	https://static.inaturalist.org/photos/84164023/medium.jpeg?1594643275				0	0	FALSE	2	Ð¡ÑƒÐ»Ñ‚Ð°Ð½Ð±ÐµÐºÐ¾Ð²Ð¾, Ð ÐµÑÐ¿. Ð‘Ð°ÑˆÐºÐ¾Ñ€Ñ‚Ð¾ÑÑ‚Ð°Ð½, Ð Ð¾ÑÑÐ¸Ñ, 452319	55.4117	54.8397	42			FALSE	gps	gps					Ð­Ð½Ñ‚Ð¾Ð¼Ð¾Ñ„Ñ‚Ð¾Ñ€Ð° Ð¼ÑƒÑˆÐ¸Ð½Ð°Ñ	Entomophthora muscae	Fly Death Fungi	Fungi	339550
iNaturalist	2020-10-21	53122082	2020/07/13 10:00 PM UTC	2020-07-13		UTC	2557736	daniel1810	2020-07-15 03:35:43 UTC	2020-08-26 18:56:13 UTC	needs_id	CC-BY-NC	https://www.inaturalist.org/observations/53122082	https://static.inaturalist.org/photos/84473807/medium.png?1594782467				1	0	FALSE		Mendham, NJ, USA	40.7871	-74.5442	8			FALSE							Fly Death Fungi	Entomophthora muscae	Fly Death Fungi	Fungi	339550
iNaturalist	2020-10-21	53180390	Mon Jul 13 2020 20:29:33 GMT-0700 (PDT)	2020-07-13	2020-07-14 03:29:33 UTC	Pacific Time (US & Canada)	3292545	cornfield	2020-07-15 18:31:56 UTC	2020-07-15 18:33:11 UTC	needs_id		https://www.inaturalist.org/observations/53180390	https://static.inaturalist.org/photos/84569135/medium.jpg?1594837923				0	0	FALSE	3	Lulu Island, Richmond, BC, CA	49.1304	-123.178	4			FALSE								Entomophthora muscae	Fly Death Fungi	Fungi	339550
iNaturalist	2020-10-21	53224417	2020/07/15 11:00 PM UTC	2020-07-15		UTC	2557736	daniel1810	2020-07-16 03:19:34 UTC	2020-08-26 18:56:03 UTC	needs_id	CC-BY-NC	https://www.inaturalist.org/observations/53224417	https://static.inaturalist.org/photos/84640364/medium.png?1594868569				1	0	FALSE		Morris County, NJ, USA	40.747	-74.4969	2			FALSE							Fly Death Fungi	Entomophthora muscae	Fly Death Fungi	Fungi	339550
iNaturalist	2020-10-21	53307050	2020/07/16 4:59 PM MSK	2020-07-16	2020-07-16 13:59:00 UTC	Moscow	1347991	merlu	2020-07-16 22:14:07 UTC	2020-07-16 22:14:07 UTC	needs_id	CC-BY-NC	https://www.inaturalist.org/observations/53307050	https://static.inaturalist.org/photos/84774024/medium.jpg?1594936846				0	0	FALSE		Ð¡ÐµÐ²ÐµÑ€Ð¾-Ð—Ð°Ð¿Ð°Ð´Ð½Ñ‹Ð¹ Ð°Ð´Ð¼Ð¸Ð½Ð¸ÑÑ‚Ñ€Ð°Ñ‚Ð¸Ð²Ð½Ñ‹Ð¹ Ð¾ÐºÑ€ÑƒÐ³, ÐœÐ¾ÑÐºÐ²Ð°, Ð Ð¾ÑÑÐ¸Ñ	55.7936	37.4436	15			FALSE							Entomophthora syrphi	Entomophthora syrphi		Fungi	812586
iNaturalist	2020-10-21	53391533	2020-07-17 2:45:26 PM EDT	2020-07-17	2020-07-17 18:45:26 UTC	Eastern Time (US & Canada)	2239976	feralbeetle	2020-07-17 18:48:05 UTC	2020-07-17 18:49:48 UTC	needs_id	CC-BY-NC	https://www.inaturalist.org/observations/53391533	https://static.inaturalist.org/photos/84916605/medium.jpeg?1595011693				0	0	FALSE	2	Sawmill Brook Pkwy @ Spiers Rd, Newton, MA 02459, USA	42.2902	-71.1884	9			FALSE							Fly Death Fungi	Entomophthora		Fungi	55117
iNaturalist	2020-10-21	53465053	Fri Jul 17 2020 13:20:42 GMT-0400 (EDT)	2020-07-17	2020-07-17 17:20:42 UTC	Eastern Time (US & Canada)	3021151	plantwithlegs	2020-07-18 12:50:40 UTC	2020-07-18 12:50:53 UTC	needs_id	CC-BY-NC	https://www.inaturalist.org/observations/53465053	https://static.inaturalist.org/photos/85037721/medium.jpg?1595076650				0	0	FALSE	3	Haley Ridge Rd, Beacon Falls, CT, US	41.4457	-73.0552	10			FALSE								Entomophthora		Fungi	55117
iNaturalist	2020-10-21	53509580	Thu Jul 16 2020 11:25:06 GMT+0300 (GMT+3)	2020-07-16	2020-07-16 08:25:06 UTC	Baghdad	2917430	aleksilehikoinen	2020-07-18 19:13:00 UTC	2020-07-18 19:13:40 UTC	needs_id		https://www.inaturalist.org/observations/53509580	https://static.inaturalist.org/photos/85109556/medium.jpg?1595099585				0	0	FALSE	3	EnontekiÃ¶, Lappi, FI	68.964	21.2536	10			FALSE								Entomophthora		Fungi	55117
iNaturalist	2020-10-21	53526940	Sat Jul 18 2020 16:17:14 GMT-0400 (EDT)	2020-07-18	2020-07-18 20:17:14 UTC	Eastern Time (US & Canada)	179022	johncarlson	2020-07-18 21:40:01 UTC	2020-07-18 21:41:00 UTC	needs_id	CC-BY-NC	https://www.inaturalist.org/observations/53526940	https://static.inaturalist.org/photos/85138865/medium.jpg?1595108457				0	0	FALSE	3	Kimberwick Ct, Morristown, NJ, US	40.7714	-74.4479	12			FALSE								Entomophthora		Fungi	55117
iNaturalist	2020-10-21	53647414	Sun Jul 19 2020 16:26:06 GMT-0400 (EDT)	2020-07-19	2020-07-19 20:26:06 UTC	Eastern Time (US & Canada)	95068	karolina	2020-07-19 20:26:52 UTC	2020-08-26 18:55:53 UTC	needs_id	CC-BY-NC	https://www.inaturalist.org/observations/53647414	https://static.inaturalist.org/photos/85333470/medium.jpg?1595190417				1	0	FALSE	3	Wyman Rd, New Ipswich, NH, US	42.7643	-71.8555	12			FALSE							Fly Death Fungi	Entomophthora muscae	Fly Death Fungi	Fungi	339550
iNaturalist	2020-10-21	53674976	2020/07/17 1:20 AM IST	2020-07-17	2020-07-17 00:20:00 UTC	Europe/London	1790012	sbushes	2020-07-20 00:42:04 UTC	2020-08-17 14:25:28 UTC	needs_id	CC-BY-NC	https://www.inaturalist.org/observations/53674976	https://static.inaturalist.org/photos/85375696/medium.jpg?1595204545				0	0	FALSE		Radbrook woods, Shrewsbury, UK	52.6939	-2.78094	209			FALSE							Fly Death Fungi	Entomophthora		Fungi	55117
iNaturalist	2020-10-21	53676094	2020/07/19 11:30 PM UTC	2020-07-19		UTC	2557736	daniel1810	2020-07-20 00:53:02 UTC	2020-07-22 19:06:51 UTC	needs_id	CC-BY-NC	https://www.inaturalist.org/observations/53676094	https://static.inaturalist.org/photos/85377294/medium.png?1595205152				0	0	FALSE		Berkeley Heights, NJ, USA	40.6924	-74.4272				FALSE							Entomophthora muscae	Entomophthora muscae	Fly Death Fungi	Fungi	339550
iNaturalist	2020-10-21	53712176	2020-07-20T12:56:15+02:00	2020-07-20	2020-07-20 10:56:15 UTC	UTC	3069535	carocyri	2020-07-20 10:56:33 UTC	2020-07-20 14:32:48 UTC	needs_id	CC-BY-NC	https://www.inaturalist.org/observations/53712176	https://static.inaturalist.org/photos/85441853/medium.jpeg?1595242598				0	0	FALSE	333	Ancey	47.3293	4.82914	98			FALSE								Entomophthora muscae	Fly Death Fungi	Fungi	339550
iNaturalist	2020-10-21	53743056	Mon Jul 20 2020 11:05:34 GMT-0400 (EDT)	2020-07-20	2020-07-20 15:05:34 UTC	Eastern Time (US & Canada)	208120	jef	2020-07-20 16:30:08 UTC	2020-08-26 18:55:38 UTC	needs_id	CC-BY-NC	https://www.inaturalist.org/observations/53743056	https://static.inaturalist.org/photos/85489264/medium.jpg?1595262612				1	0	FALSE	3	Franklin Park Zoo, Boston, MA, US	42.3044	-71.0865	8			FALSE							Fly Death Fungi	Entomophthora muscae	Fly Death Fungi	Fungi	339550
iNaturalist	2020-10-21	53749564	Mon Jul 20 2020 10:25:53 GMT-0500 (CDT)	2020-07-20	2020-07-20 15:25:53 UTC	Central Time (US & Canada)	290689	justwanderin	2020-07-20 17:29:41 UTC	2020-07-22 19:05:35 UTC	needs_id	CC-BY-NC	https://www.inaturalist.org/observations/53749564	https://static.inaturalist.org/photos/85499804/medium.jpg?1595266206				1	0	FALSE	3	Washington, IL, US	40.7255	-89.5106				FALSE							Fly Death Fungi	Entomophthora		Fungi	55117
iNaturalist	2020-10-21	53832450	Tue Jul 21 2020 08:16:36 GMT-0400 (EDT)	2020-07-21	2020-07-21 12:16:36 UTC	Eastern Time (US & Canada)	17670	btremback	2020-07-21 12:31:28 UTC	2020-07-22 19:05:18 UTC	needs_id	CC-BY-NC	https://www.inaturalist.org/observations/53832450	https://static.inaturalist.org/photos/85633618/medium.jpg?1595334692				1	0	FALSE	3	Morse Dr, Essex Junction, VT, US	44.5101	-73.1395	10			FALSE							Entomophthora muscae	Entomophthora muscae	Fly Death Fungi	Fungi	339550
iNaturalist	2020-10-21	53854094	2020/07/13 9:40 AM CEST	2020-07-13	2020-07-13 07:40:00 UTC	Berlin	2517036	arachon	2020-07-21 16:26:57 UTC	2020-07-22 19:03:58 UTC	needs_id	CC-BY-NC	https://www.inaturalist.org/observations/53854094	https://static.inaturalist.org/photos/85665900/medium.jpg?1595348202				0	0	FALSE		Kastrup, Danmark	55.6444	12.6412	98			FALSE							Entomophthora muscae	Entomophthora muscae	Fly Death Fungi	Fungi	339550
iNaturalist	2020-10-21	53864062	2020/07/21 1:00 PM UTC	2020-07-21		UTC	42833	stephanieradner	2020-07-21 18:00:15 UTC	2020-07-22 19:03:41 UTC	needs_id		https://www.inaturalist.org/observations/53864062	https://static.inaturalist.org/photos/85683280/medium.jpeg?1595354395				1	0	FALSE		Dedham, MA, USA	42.2375	-71.1588	205			FALSE							Fly Death Fungi	Entomophthora		Fungi	55117
iNaturalist	2020-10-21	53873724	2020/07/17 7:31 PM IST	2020-07-17	2020-07-17 18:31:00 UTC	Europe/London	1790012	sbushes	2020-07-21 19:29:39 UTC	2020-10-13 21:46:50 UTC	needs_id	CC-BY-NC	https://www.inaturalist.org/observations/53873724	https://static.inaturalist.org/photos/85688877/medium.jpg?1595356344				1	0	FALSE		SW of Nobold Lane, Shrewsbury, UK	52.6923	-2.7854	265			FALSE							Fly Death Fungi	Entomophthora		Fungi	55117
iNaturalist	2020-10-21	54081868	Mon Jul 20 2020 10:45:38 GMT-0700 (PDT)	2020-07-20	2020-07-20 17:45:38 UTC	Pacific Time (US & Canada)	3494	damontighe	2020-07-23 18:46:27 UTC	2020-08-26 18:55:25 UTC	needs_id	CC-BY-NC	https://www.inaturalist.org/observations/54081868	https://static.inaturalist.org/photos/86034794/medium.jpg?1595529996				3	0	FALSE	3	Alice St, Oakland, CA, US	37.8038	-122.265	27			FALSE							Entomophthora muscae	Entomophthora muscae	Fly Death Fungi	Fungi	339550
iNaturalist	2020-10-21	54221517	2020-07-24 10:39:24 AM CDT	2020-07-24	2020-07-24 15:39:24 UTC	Guadalajara	1266681	benodelacruz	2020-07-25 01:06:39 UTC	2020-08-17 14:24:49 UTC	research		https://www.inaturalist.org/observations/54221517	https://static.inaturalist.org/photos/86266441/medium.jpeg?1595639207			Mosca cubierta por Entomophthora muscae, debajo de una hoja de Sechium edule (Chayote)	1	0	FALSE	2	ZapotlÃ¡n del Rey, MX-JA, MX	20.3911	-102.927				FALSE	gps	gps					Entomophthora muscae	Entomophthora muscae	Fly Death Fungi	Fungi	339550
iNaturalist	2020-10-21	54322940	2020/07/24 11:27 AM EDT	2020-07-24	2020-07-24 15:27:00 UTC	Eastern Time (US & Canada)	1973881	imacuriousjuan	2020-07-25 21:31:41 UTC	2020-07-30 21:54:45 UTC	needs_id	CC-BY-NC	https://www.inaturalist.org/observations/54322940	https://static.inaturalist.org/photos/86426023/medium.jpg?1595710860		Entomophthoraceae, fungi, Entomophthora muscae, Fly Death Fungi, New Jersey		0	0	FALSE		Wharton, NJ, USA	40.9023	-74.5898	20			FALSE							Fly Death Fungi	Entomophthora muscae	Fly Death Fungi	Fungi	339550
iNaturalist	2020-10-21	54337481	2020-07-26T02:00:33+02:00	2020-07-26	2020-07-26 00:00:33 UTC	UTC	3112334	jim2000t	2020-07-26 00:00:55 UTC	2020-07-26 00:01:09 UTC	needs_id	CC-BY-NC	https://www.inaturalist.org/observations/54337481	https://static.inaturalist.org/photos/86456054/medium.jpeg?1595721665				0	0	FALSE	333	Mons	50.4697	3.90325	20			FALSE								Entomophthora muscae	Fly Death Fungi	Fungi	339550
iNaturalist	2020-10-21	54338123	2020-07-21 3:31:47 PM EDT	2020-07-21	2020-07-21 19:31:47 UTC	Eastern Time (US & Canada)	3239054	tauntonguy02780	2020-07-26 00:07:46 UTC	2020-08-13 03:37:42 UTC	needs_id	CC-BY-NC	https://www.inaturalist.org/observations/54338123	https://static.inaturalist.org/photos/86457062/medium.jpeg?1595722068				0	0	FALSE	2	Taunton, MA 02780, USA	41.9083	-71.121				FALSE	gps	gps					Entomophthora syrphi	Entomophthora syrphi		Fungi	812586
iNaturalist	2020-10-21	54346688	2020-07-22T12:40:42-05:00	2020-07-22	2020-07-22 17:40:42 UTC	UTC	3290742	kabaranowski	2020-07-26 01:49:09 UTC	2020-07-26 01:49:19 UTC	needs_id	CC-BY-NC	https://www.inaturalist.org/observations/54346688	https://static.inaturalist.org/photos/86471464/medium.jpeg?1595728155				0	0	FALSE	333	Will County, US-IL, US	41.4481	-87.8505	55	obscured		TRUE								Entomophthora		Fungi	55117
iNaturalist	2020-10-21	54384549	2020/07/20 2:27 PM CEST	2020-07-20	2020-07-20 12:27:00 UTC	Paris	3028809	albertojava	2020-07-26 12:33:56 UTC	2020-08-26 23:17:46 UTC	needs_id	CC-BY-NC	https://www.inaturalist.org/observations/54384549	https://static.inaturalist.org/photos/86533573/medium.jpg?1595766344			On the underside of Rubus leaf	0	0	FALSE		Provincia di Bergamo, Italia	45.8765	9.65891	1026			FALSE							Entomophthora	Entomophthora		Fungi	55117
iNaturalist	2020-10-21	54410120	Sun Jul 26 2020 09:44:27 GMT-0400 (EDT)	2020-07-26	2020-07-26 13:44:27 UTC	Eastern Time (US & Canada)	797231	kimmirae	2020-07-26 16:13:00 UTC	2020-08-26 23:17:31 UTC	needs_id	CC-BY-NC	https://www.inaturalist.org/observations/54410120	https://static.inaturalist.org/photos/86574751/medium.jpg?1595779984				0	0	FALSE	3	Bolivar, OH, US	40.6442	-81.4002	1980457			FALSE								Entomophthora		Fungi	55117
iNaturalist	2020-10-21	54471819	2020/07/25 10:10 AM EDT	2020-07-25	2020-07-25 14:10:00 UTC	Eastern Time (US & Canada)	242224	malisaspring	2020-07-27 00:49:55 UTC	2020-08-26 23:17:12 UTC	needs_id	CC-BY-NC	https://www.inaturalist.org/observations/54471819	https://static.inaturalist.org/photos/86675094/medium.jpg?1595810971				1	0	FALSE		Ohio, US	39.8087	-82.1662	15	obscured		TRUE							Fly Death Fungi	Entomophthora muscae	Fly Death Fungi	Fungi	339550
iNaturalist	2020-10-21	54543734	2020-07-27T13:23:01-04:00	2020-07-27	2020-07-27 17:23:01 UTC	UTC	1204786	xavier-lewis	2020-07-27 17:35:23 UTC	2020-08-26 23:16:51 UTC	needs_id		https://www.inaturalist.org/observations/54543734	https://static.inaturalist.org/photos/86793832/medium.jpeg?1595871345				2	0	FALSE	333	Hamilton County, US-IN, US	40.0126	-86.1255	10			FALSE							Fly Death Fungi	Entomophthora muscae	Fly Death Fungi	Fungi	339550
iNaturalist	2020-10-21	54581947	2020-07-25 6:01:47 PM CDT	2020-07-25	2020-07-25 18:01:47 UTC	UTC	2210478	jenniferhartwell	2020-07-28 00:15:40 UTC	2020-08-26 23:16:24 UTC	needs_id		https://www.inaturalist.org/observations/54581947	https://static.inaturalist.org/photos/86855935/medium.jpeg?1595895347			My eyes literally did not know what I was looking at. So bizarre.	1	0	FALSE	2	Wisconsin, US	43.0531	-87.8985	33	obscured		TRUE	gps	gps					Fly Death Fungi	Entomophthora muscae	Fly Death Fungi	Fungi	339550
iNaturalist	2020-10-21	54753999	2020-07-29 6:47:50 PM GMT+03:00	2020-07-29	2020-07-29 15:47:50 UTC	Baghdad	2815388	ericybele	2020-07-29 17:44:06 UTC	2020-08-26 23:15:36 UTC	needs_id	CC-BY-NC	https://www.inaturalist.org/observations/54753999	https://static.inaturalist.org/photos/87143377/medium.jpeg?1596044650				0	1	FALSE	2	Vladimir, RU-VL, RU	56.1312	40.4158	12			FALSE							Ð­Ð½Ñ‚Ð¾Ð¼Ð¾Ñ„Ñ‚Ð¾Ñ€Ð° Ð¼ÑƒÑˆÐ¸Ð½Ð°Ñ	Entomophthora muscae	Fly Death Fungi	Fungi	339550
iNaturalist	2020-10-21	54754663	Wed Jul 29 2020 11:22:01 GMT-0400 (EDT)	2020-07-29	2020-07-29 15:22:01 UTC	Eastern Time (US & Canada)	194501	benhaven	2020-07-29 17:50:36 UTC	2020-08-26 23:15:24 UTC	needs_id	CC-BY-NC	https://www.inaturalist.org/observations/54754663	https://static.inaturalist.org/photos/87144621/medium.jpg?1596045045				0	0	FALSE	3	Robindale Dr, Prospect, CT, US	41.5114	-72.9595	8			FALSE								Entomophthora		Fungi	55117
iNaturalist	2020-10-21	54921418	2020-07-30 8:37:04 PM ADT	2020-07-30	2020-07-30 23:37:04 UTC	Atlantic Time (Canada)	2879263	henderlombe	2020-07-31 12:47:13 UTC	2020-09-21 20:59:58 UTC	needs_id	CC-BY-NC	https://www.inaturalist.org/observations/54921418	https://static.inaturalist.org/photos/87418988/medium.jpeg?1596199652				0	0	FALSE	2	New Brunswick, CA	45.1242	-67.3192	349	obscured		TRUE	gps	gps					Entomophthora	Entomophthora		Fungi	55117
iNaturalist	2020-10-21	54941205	2020/07/27 11:48 AM CEST	2020-07-27	2020-07-27 09:48:00 UTC	Paris	1402463	mirandaengelshoven	2020-07-31 16:13:07 UTC	2020-07-31 16:13:07 UTC	needs_id		https://www.inaturalist.org/observations/54941205	https://static.inaturalist.org/photos/87450573/medium.jpg?1596211692				0	0	FALSE		Baarn, Nederland	52.2125	5.25102				FALSE							Entomophthora	Entomophthora		Fungi	55117
iNaturalist	2020-10-21	54993061	2020-07-31 8:07:31 PM ADT	2020-07-31	2020-07-31 23:07:31 UTC	Atlantic Time (Canada)	237957	naturallyalexm	2020-08-01 01:39:17 UTC	2020-09-20 18:46:14 UTC	needs_id		https://www.inaturalist.org/observations/54993061	https://static.inaturalist.org/photos/87536654/medium.jpeg?1596245970				1	0	FALSE	2	Dartmouth, NS B3A 2M1, Canada	44.6825	-63.5725				FALSE							Fly Death Fungi	Entomophthora muscae	Fly Death Fungi	Fungi	339550
iNaturalist	2020-10-21	55162329	2020/07/28 9:16 AM EDT	2020-07-28	2020-07-28 13:16:00 UTC	Eastern Time (US & Canada)	298979	akilee	2020-08-02 15:26:26 UTC	2020-08-26 18:54:43 UTC	needs_id	CC-BY-NC	https://www.inaturalist.org/observations/55162329	https://static.inaturalist.org/photos/87807914/medium.jpg?1596379011				1	0	FALSE		Middlesex, Massachusetts, United States	42.3818	-71.1016				FALSE							Fly Death Fungi	Entomophthora muscae	Fly Death Fungi	Fungi	339550
iNaturalist	2020-10-21	55418637	Fri Jul 17 2020 12:35:17 GMT-0600 (MDT)	2020-07-17	2020-07-17 18:35:17 UTC	Mountain Time (US & Canada)	3372638	tmarin0001	2020-08-04 19:37:56 UTC	2020-10-13 00:04:34 UTC	needs_id	CC-BY-NC	https://www.inaturalist.org/observations/55418637	https://static.inaturalist.org/photos/88244839/medium.jpg?1596569879				0	0	FALSE	3	Stable Ln, Littleton, CO, US	39.4826	-105.084	8			FALSE							Entomophthora	Entomophthora		Fungi	55117
Jorgen Eilenberg	2021-01-27																					Zackenberg Research Station	74.4697	-20.5731				FALSE								Entomophthora
Jorgen Eilenberg	2021-01-27																					Ellesmere Island	79.833	-78				FALSE								Entomophthora
Ben Fekih 2013	2021-01-27																					Beja, Regional Field Crop Research Center, sub-humid area	36.7333	9.1833												Entomophthora planchoniana
Ben Fekih 2013	2021-01-27																					Cap bon, Site of Solimann, semiarid	36.6778	10.4889												Entomophthora planchoniana
Ben Fekih 2013	2021-01-27																					Kairouan, Site of Sidi Mahmoud, continental zone	35.6186	9.92611												Entomophthora planchoniana
Villacarlos 1994	2021-01-27																					Bukidnon, Philippines.	7.9	125.03												Entomophthora philippinensis
Paperiok 2016	2021-01-27																					Archipel des Kerguelen	-49.35	70.2167												Entomophthora planchoniana
Paperiok 2016	2021-01-27																					Iˆle de La Possession	-46.4167	51.85												Entomophthora planchoniana
Villacarlos 2003	2021-01-27																					Conalum, Inopacan, Leyte.	10.5255	124.775												Entomophthora leyteensis
Ben-Ze'ev & Zelig, 1984	2021-01-27																					Bet-Oved, Israel,	31.9222	34.7743												Entomophthora israelensis

## Sheet: Diptera
id	observed_on_string	observed_on	time_observed_at	time_zone	user_id	user_login	created_at	updated_at	quality_grade	license	url	image_url	sound_url	tag_list	description	num_identification_agreements	num_identification_disagreements	captive_cultivated	oauth_application_id	place_guess	latitude	longitude	positional_accuracy	geoprivacy	taxon_geoprivacy	coordinates_obscured	positioning_method	positioning_device	species_guess	scientific_name	common_name	iconic_taxon_name	taxon_id
84	2008-03-31 12:00:00	2008-03-31	2008-03-31 19:00:00 UTC	Pacific Time (US & Canada)	19	justinscioli	2008-03-31 18:39:22 UTC	2020-07-15 08:55:25 UTC	research		http://www.inaturalist.org/observations/84	https://static.inaturalist.org/photos/55/medium.jpg?1444490468		Fly, Diptera, Scaeva pyrastri	Saw him sitting atop the edge of a branch.	3	0	FALSE		La Jolla, California, United States	32.8865	-117.236				FALSE			White-bowed Smoothwing	Scaeva affinis	White-bowed Smoothwing	Insecta	980722
480	2008-06-03	2008-06-03		Eastern Time (US & Canada)	57	jhoekstra	2008-07-03 18:10:21 UTC	2017-01-18 18:21:38 UTC	research	CC-BY-NC	http://www.inaturalist.org/observations/480	https://static.inaturalist.org/photos/525/medium.jpg?1444937028		Tabanidae Diptera Insecta	This is a deer fly, probably in the genus Chrysops, laying eggs on a blade of grass at the edge of a small man-made pond in North Carolina near Highlands._x000D_ _x000D_ The location marker is very approximate. I was on Little Scaly Mountain's north flank, at The Mountain Retreat and Learning Center's little swimming pond. If you are ever in NC you should drop by The Mountain, a very beautiful pl…	2	0	FALSE		Near Highlands, North Carolina	35.0322	-83.2571				FALSE			Chrysops cincticornis	Chrysops cincticornis		Insecta	120377
7456	2010-05-29	2010-05-29		Eastern Time (US & Canada)	19	justinscioli	2010-06-08 11:38:16 UTC	2020-04-14 13:08:41 UTC	needs_id		http://www.inaturalist.org/observations/7456	https://static.inaturalist.org/photos/16128/medium.jpg?1444289733		Diptera	Saw this fly on a rock nearby a small pond with Koi in it.	5	0	FALSE		Kuramayama	34.8558	136.452				FALSE			Calyptrate Flies	Calyptratae	Calyptrate Flies	Insecta	342767
8130	2010-08-28	2010-08-28		Eastern Time (US & Canada)	19	justinscioli	2010-08-29 19:31:37 UTC	2018-11-16 15:53:09 UTC	research		http://www.inaturalist.org/observations/8130	https://static.inaturalist.org/photos/18077/medium.jpg?1444294023		Diptera, Fly, Pennsylvania	This small Dipteran fly flew into our car after leaving the field where we searched for butterflies.	1	0	FALSE		Adamstown, PA	40.2412	-76.0563				FALSE			House Fly	Musca domestica	House Fly	Insecta	120156
14691	2011-04-16	2011-04-16		Hawaii	462	barbarab	2011-04-17 18:09:14 UTC	2020-10-31 04:10:00 UTC	needs_id	CC-BY	http://www.inaturalist.org/observations/14691	https://static.inaturalist.org/photos/28703/medium.JPG		Diptera, Fly, Syrphidae, hover flies		4	0	FALSE		Santa Cruz, CA	36.978	-122.009				FALSE			Syrphini	Syrphini		Insecta	121991
15754	2011-04-30	2011-04-30		Hawaii	462	barbarab	2011-05-01 04:11:54 UTC	2020-05-18 17:29:04 UTC	research	CC-BY	http://www.inaturalist.org/observations/15754	https://static.inaturalist.org/photos/30223/medium.JPG		Fly, Diptera		2	0	FALSE		Santa Cruz, CA	36.978	-122.009				FALSE			Yellow-haired Sunfly	Myathropa florea	Yellow-haired Sun Fly	Insecta	70211
16117	2011-05-01	2011-05-01		Hawaii	462	barbarab	2011-05-03 03:44:56 UTC	2016-03-01 17:20:19 UTC	needs_id		http://www.inaturalist.org/observations/16117	https://static.inaturalist.org/photos/30710/medium.JPG		Diptera, Fly	These might be a mosquito. Many of these flies appeared to be feeding on Scrophularia californica. They didn't seem to be sticking their probocis (probocises?) down the throat of the flowers, but into the base. I regret not taking some home to ID.	1	0	FALSE		Delaveaga Park, Santa Cruz, CA	37.0024	-122.001				FALSE			dance flies (Family Empididae)	Empididae	Dance Flies	Insecta	49460
16120	2011-05-01	2011-05-01		Hawaii	462	barbarab	2011-05-03 04:07:28 UTC	2018-11-16 15:32:38 UTC	needs_id	CC-BY	http://www.inaturalist.org/observations/16120	https://static.inaturalist.org/photos/30712/medium.JPG		Fly, Diptera	On Trillium leaf in coast redwood-Douglas fir forest.	1	0	FALSE		Delaveaga Park, Santa Cruz, CA	37.002	-122.001				FALSE			Ð”Ð²ÑƒÐºÑ€Ñ‹Ð»Ñ‹Ðµ	Thricops diaphanus		Insecta	452740
16124	2011-05-01	2011-05-01		Hawaii	462	barbarab	2011-05-03 04:23:19 UTC	2018-11-16 15:10:05 UTC	needs_id	CC-BY	http://www.inaturalist.org/observations/16124	https://static.inaturalist.org/photos/30718/medium.JPG		Fly, Diptera		1	0	FALSE		Delaveaga Park, Santa Cruz, CA	37.002	-122.001				FALSE			Anthomyia ochripes	Anthomyia ochripes		Insecta	371189
16144	2011-05-02	2011-05-02		Pacific Time (US & Canada)	851	mcclellanranch	2011-05-03 07:11:52 UTC	2018-11-16 00:37:03 UTC	needs_id		http://www.inaturalist.org/observations/16144	https://static.inaturalist.org/photos/30752/medium.JPG		Diptera, Fly		1	0	FALSE		McClellan Ranch Park, Cupertino, CA	37.3136	-122.063				FALSE			Flies	Calyptratae	Calyptrate Flies	Insecta	342767
16397	2011-05-08	2011-05-08		Hawaii	462	barbarab	2011-05-09 00:00:28 UTC	2020-08-17 06:17:19 UTC	needs_id	CC-BY	http://www.inaturalist.org/observations/16397	https://static.inaturalist.org/photos/31147/medium.JPG		Fly, Diptera		2	0	FALSE		Fort Ord, CA	36.642	-121.757				FALSE			Globetails	Sphaerophoria	Globetails	Insecta	52965
16624	2011-05-10	2011-05-10		Pacific Time (US & Canada)	851	mcclellanranch	2011-05-11 03:07:55 UTC	2018-05-28 02:15:40 UTC	needs_id		http://www.inaturalist.org/observations/16624	https://static.inaturalist.org/photos/31434/medium.JPG		carrion, Fly, Diptera	On young crow that had been dead for four days.	1	0	FALSE		McClellan Ranch Park, Cupertino, CA	37.313	-122.064				FALSE			Blow Flies	Calliphora		Insecta	70152
16933	2011-05-11	2011-05-11		Pacific Time (US & Canada)	851	mcclellanranch	2011-05-12 04:59:30 UTC	2019-12-22 05:15:01 UTC	needs_id		http://www.inaturalist.org/observations/16933	https://static.inaturalist.org/photos/31575/medium.JPG		Diptera, Syrphidae, Fly, milkweed, aphid, Aphis	Found these larvae feeding on Aphis nerii on narrow-leaf milkweed plants, Asclepias fascicularis.	1	0	FALSE		McClellan Ranch Park, Cupertino, CA	37.3135	-122.063				FALSE			Hover Flies	Syrphinae		Insecta	186841
19216	2011-05-15	2011-05-15		Hawaii	462	barbarab	2011-05-30 18:55:40 UTC	2019-02-06 21:25:44 UTC	needs_id	CC-BY	http://www.inaturalist.org/observations/19216	https://static.inaturalist.org/photos/34817/medium.JPG		Diptera, Fly, manure	On manure. I think these are in the family Calliphoridae.	5	0	FALSE		Los Olivos, CA	34.6889	-120.098				FALSE			Calyptrate Flies	Calyptratae	Calyptrate Flies	Insecta	342767
19666	2011-05-31	2011-05-31		Pacific Time (US & Canada)	851	mcclellanranch	2011-06-01 05:51:00 UTC	2020-07-20 05:07:55 UTC	needs_id		http://www.inaturalist.org/observations/19666	https://static.inaturalist.org/photos/35404/medium.JPG		Diptera, Fly, parasitoid	I had been attempting to rear the caterpillar, but it died and these two diptera pupae appeared. Tachinids?	2	0	FALSE		McClellan Ranch Park, Cupertino, CA	37.3143	-122.064				FALSE			Tachinid Flies	Tachinidae	Bristle Flies	Insecta	51953
20829	2011-06-08	2011-06-08		Pacific Time (US & Canada)	851	mcclellanranch	2011-06-10 03:23:56 UTC	2020-09-16 01:25:49 UTC	needs_id		http://www.inaturalist.org/observations/20829	https://static.inaturalist.org/photos/36825/medium.JPG		Diptera, parasite	I was trying to rear the caterpillar in the photo that is in the family Arctiidae, likely an Arachnis picta, when the caterpillar died and two dipteran pupae appeared on May 31. (It might have shown up earlier, but I noticed on the 31st.)_x000D_ The fly in the photo just emerged. I know the photo is poor quality, but if anyone cares to guess what it is, please let me know. When I have a moment I …	1	0	FALSE		McClellan Ranch Park, Cupertino, CA	37.3143	-122.064				FALSE			Tachinids	Tachinidae	Bristle Flies	Insecta	51953
20834	2011-06-09	2011-06-09		Pacific Time (US & Canada)	851	mcclellanranch	2011-06-10 04:27:43 UTC	2018-11-16 00:36:31 UTC	needs_id		http://www.inaturalist.org/observations/20834	https://static.inaturalist.org/photos/36833/medium.JPG		Diptera, Fly, carrion	Another insect found on a Dranunculus vulgaris, a flower that reeks of rotting flesh.	1	0	FALSE		McClellan Ranch Park, Cupertino, CA	37.3143	-122.064				FALSE			Flies	Acalyptratae	Acalyptrate Flies	Insecta	48088
20951	2011-06-10	2011-06-10		Hawaii	462	barbarab	2011-06-11 17:11:41 UTC	2019-04-16 22:38:03 UTC	research	CC-BY	http://www.inaturalist.org/observations/20951	https://static.inaturalist.org/photos/37072/medium.JPG		Insect, Insecta, Diptera, Stratiomyidae, soldier fly, Hermetia	The second photo, the ventral view, shows one of the first abdominal segments is blue-green.	1	0	FALSE		Santa Cruz, CA	36.978	-122.009				FALSE			Black Soldier Fly	Hermetia illucens	Black Soldier Fly	Insecta	82177
21861	2011-06-09	2011-06-09		Pacific Time (US & Canada)	851	mcclellanranch	2011-06-17 03:21:29 UTC	2016-09-23 00:58:21 UTC	needs_id		http://www.inaturalist.org/observations/21861	https://static.inaturalist.org/photos/38943/medium.JPG		gall, Diptera, Cecidomyiidae, Populus, cottonwood	I found these galls on Black Cottonwood leaves. Field Guide to Plant Galls of California and Other Western States by Russo shows Aspen Leaf Gall Midge, Prodiplosis morrisi. It mentions these galls are found on aspens and East Coast polars, but it doesn't say anything about other California Populus species.	1	0	FALSE		McClellan Ranch Park, Cupertino, CA	37.3143	-122.064				FALSE			Prodiplosis	Prodiplosis		Insecta	83356
24324	2011-07-06	2011-07-06		Hawaii	462	barbarab	2011-07-09 16:19:13 UTC	2018-01-26 02:33:26 UTC	research	CC-BY	http://www.inaturalist.org/observations/24324	https://static.inaturalist.org/photos/44026/medium.JPG		Insecta, insect, fly, Diptera, Syrphidae	Caught inside window.	1	0	FALSE		Davenport, California	37.0108	-122.194				FALSE			Drone Fly	Eristalis tenax	Common Drone Fly	Insecta	55719
28303	2011-08-03	2011-08-03		Pacific Time (US & Canada)	2507	companionanimal	2011-08-17 15:37:46 UTC	2018-07-22 21:53:44 UTC	needs_id		http://www.inaturalist.org/observations/28303	https://static.inaturalist.org/photos/50366/medium.JPG		Diptera, fly	Pair of flies mating.	2	0	FALSE		Davenport, California	37.0112	-122.194				FALSE			Typical Crane Flies	Tipuloidea	Typical Crane Flies	Insecta	51226
31644	2011-06-21	2011-06-21		Eastern Time (US & Canada)	19	justinscioli	2011-09-19 06:34:29 UTC	2019-07-06 01:20:52 UTC	research		http://www.inaturalist.org/observations/31644	https://static.inaturalist.org/photos/55431/medium.jpg?1444406346		New Jersey, Diptera, Syrphidae		3	0	FALSE		Liberty State Park, New Jersey	40.7037	-74.0564				FALSE			Margined Calligrapher	Toxomerus marginatus	Margined Calligrapher	Insecta	126889
42042	2011-12-11	2011-12-11		Pacific Time (US & Canada)	3998	oliver	2011-12-11 21:03:01 UTC	2016-09-23 01:01:12 UTC	casual		http://www.inaturalist.org/observations/42042					0	0	FALSE		Don Edwards wildlife refuge	37.4468	-121.988				FALSE			Flies	Diptera	Flies	Insecta	47822
42847	2011-12-10 14:45:00	2011-12-10	2011-12-10 22:45:00 UTC	Pacific Time (US & Canada)	4005	moonlittrails	2011-12-15 01:55:55 UTC	2018-05-02 22:36:00 UTC	needs_id	CC-BY-NC	http://www.inaturalist.org/observations/42847	https://static.inaturalist.org/photos/70383/medium.jpg		BioBlitz	G6,Two small, Order Diptera	3	0	FALSE		Don Edwards San Francisco Bay National Wildlife Refuge, Alviso, CA	37.4394	-121.96				FALSE			Calyptrates	Calyptratae	Calyptrate Flies	Insecta	342767
48096				Hawaii	4463	projectwise	2012-01-19 22:49:54 UTC	2016-03-01 16:12:32 UTC	casual		http://www.inaturalist.org/observations/48096	https://static.inaturalist.org/photos/77331/medium.JPG			We observed a true fly in mud and there was a penny below it for size comparison.	0	0	FALSE			37.7874	-122.482				FALSE			Flies	Diptera	Flies	Insecta	47822
50093	2011-05-28	2011-05-28		Berlin	4130	michael	2012-02-01 19:01:17 UTC	2020-01-25 14:30:59 UTC	research	CC-BY-NC	http://www.inaturalist.org/observations/50093	https://static.inaturalist.org/photos/79905/medium.jpg?1444511665		Insekten, Diptera, Schwebfliegen		3	1	FALSE		echzell am preulen	50.3868	8.89541				FALSE			Helophilus hybridus	Helophilus hybridus	Woolly-tailed Marsh Fly	Insecta	447126
52766	2011-07-14	2011-07-14		Berlin	4130	michael	2012-02-20 20:56:29 UTC	2019-11-22 16:22:12 UTC	research	CC-BY-NC	http://www.inaturalist.org/observations/52766	https://static.inaturalist.org/photos/83280/medium.jpg?1444513632		Insekten, Diptera, Schwebfliegen		4	1	FALSE		echzell	50.3883	8.8884	6009			FALSE			Eristalis intricaria	Eristalis intricaria		Insecta	497713
52767	2011-05-28	2011-05-28		Berlin	4130	michael	2012-02-20 21:02:20 UTC	2019-10-17 21:11:25 UTC	research	CC-BY-NC	http://www.inaturalist.org/observations/52767	https://static.inaturalist.org/photos/83281/medium.jpg?1444513635		Insekten, Diptera, Schwebfliegen		3	1	FALSE		echzell	50.3883	8.8884	6009			FALSE			Hornet Mimic Hover Fly	Volucella zonaria	Hornet Mimic Hover Fly	Insecta	343983
52777	2011-07-01	2011-07-01		Berlin	4130	michael	2012-02-20 21:26:12 UTC	2019-11-22 18:50:33 UTC	research	CC-BY-NC	http://www.inaturalist.org/observations/52777	https://static.inaturalist.org/photos/83294/medium.jpg?1444513643		Insekten, Diptera, Schwebfliegen		1	0	FALSE		echzell	50.3883	8.8884	6009			FALSE			Long hoverfly	Sphaerophoria scripta	Long Hover Fly	Insecta	52964
52908	2011-07-11	2011-07-11		Berlin	4130	michael	2012-02-21 21:28:34 UTC	2019-11-22 18:59:15 UTC	research	CC-BY-NC	http://www.inaturalist.org/observations/52908	https://static.inaturalist.org/photos/83523/medium.jpg?1444513731		Insekten, Diptera, Schwebfliegen		2	0	FALSE		echzell	50.3883	8.8884	6009			FALSE			Bumble Bee Hover Fly	Volucella bombylans	Bumble Bee Hover Fly	Insecta	61857
55245	March 4, 2012 3:59:15 PM PST	2012-03-04	2012-03-04 23:59:15 UTC	Pacific Time (US & Canada)	2028	scottfossel	2012-03-05 00:01:34 UTC	2020-07-22 02:23:36 UTC	casual		http://www.inaturalist.org/observations/55245	https://static.inaturalist.org/photos/86410/medium.jpg			Fly Swarm @ Langton/ Howard	1	0	FALSE		14 Langton St, San Francisco, CA 94103-3916, , United States	37.7773	-122.41	1500			FALSE			Flies (Order Diptera)	Diptera	Flies	Insecta	47822
56111	2010-07-21	2010-07-21		Berlin	4130	michael	2012-03-08 20:03:20 UTC	2020-04-20 18:48:11 UTC	needs_id	CC-BY-NC	http://www.inaturalist.org/observations/56111	https://static.inaturalist.org/photos/87622/medium.jpg?1444516108		Insekten, Diptera		2	0	FALSE		echzell	50.3883	8.8884	6009			FALSE			Nowickia	Nowickia		Insecta	511385
57912	2012-03-14	2012-03-14		Pacific Time (US & Canada)	851	mcclellanranch	2012-03-15 21:48:03 UTC	2016-09-23 01:03:49 UTC	casual		http://www.inaturalist.org/observations/57912			Insect, Diptera, Ceratopogonidae. Chironomidae, midge	Sandia, a volunteer, noticed these larvae in the water bowl of a lizard in the nature museum. Steve Fend identified them under the microscope. They may be in the genus Dasyhelea, but we decided to wait and see if they grow larger and possibly rear to adult stage.	0	0	FALSE		McClellan Ranch Park, Cupertino, CA	37.313	-122.063				FALSE			Ceratopogonidae	Ceratopogonidae	Biting Midges	Insecta	69803
67171	2001-09-20	2001-09-20		Mountain Time (US & Canada)	5920	mbarton	2012-04-18 00:27:25 UTC	2016-07-05 21:14:46 UTC	research	CC-BY	http://www.inaturalist.org/observations/67171	https://static.inaturalist.org/photos/102063/medium.jpg?1444481468		flies, tachinidae, diptera, insecta	Spiny Tachinid Fly.	1	0	FALSE		Phantom Canyon, CO, USA	38.5209	-105.119	2714			FALSE			Spiny Tachinid Fly	Paradejeania rutilioides	Spiny Tachinid Fly	Insecta	120575
71612	2012-04-28	2012-04-28		Pacific Time (US & Canada)	5864	nelsonaudrey1	2012-04-29 04:03:03 UTC	2018-11-27 01:26:44 UTC	casual	CC-BY	http://www.inaturalist.org/observations/71612	https://static.inaturalist.org/photos/107809/medium.jpg			It was against the window buzzing so it caught my attention. Sorry if its blurry...	2	0	FALSE		Santa Rosa CA Stevenson St	38.4399	-122.684	1699			FALSE			Flies	Diptera	Flies	Insecta	47822
73337	April 22, 2012 1:29:42 PM PDT	2012-04-22	2012-04-22 20:29:42 UTC	Pacific Time (US & Canada)	5615	chrisfur1	2012-05-01 21:40:27 UTC	2020-07-22 02:24:00 UTC	needs_id	CC-BY	http://www.inaturalist.org/observations/73337	https://static.inaturalist.org/photos/121363/medium.jpg			giant crane fly larvae	3	1	FALSE	2	Snohomish County, US-WA, US	47.9009	-122.039	3			FALSE	gps	gps	Flies	Diptera	Flies	Insecta	47822
77129	2012-05-08	2012-05-08		Pacific Time (US & Canada)	5541	bluehoneysugar	2012-05-11 00:58:11 UTC	2014-11-19 17:02:31 UTC	needs_id	CC-BY	http://www.inaturalist.org/observations/77129	https://static.inaturalist.org/photos/114308/medium.jpg			A fly on a leaf. It is pretty miraculous that I snapshot a fly.	0	0	FALSE		UW farm	47.6523	-122.31				FALSE			flies	Diptera	Flies	Insecta	47822
77308	Thu May 10 2012 19:23:34 GMT-0400 (EDT)	2012-05-10	2012-05-10 23:23:34 UTC	Eastern Time (US & Canada)	6136	lward	2012-05-11 03:55:34 UTC	2018-11-16 00:30:14 UTC	needs_id	CC-BY	http://www.inaturalist.org/observations/77308	https://static.inaturalist.org/photos/114397/medium.jpg				2	0	FALSE		MF Stream 1, Munroe Falls, Ohio, US	41.1295	-81.4253	5			FALSE			Insects	Diptera	Flies	Insecta	47822
77772	2012-05-12	2012-05-12		Central Time (US & Canada)	6437	crystalbrooks2012	2012-05-12 22:55:43 UTC	2018-04-03 14:18:03 UTC	needs_id	CC-BY	http://www.inaturalist.org/observations/77772	https://static.inaturalist.org/photos/115178/medium.JPG			Kingdom: Animalia_x000D_ Phylum: Arthropoda_x000D_ Class: Insecta_x000D_ Order: Diptera_x000D_ Family: Culicidae_x000D_ Genus: Toxorhynchites_x000D_ Common Name: Mosquito hawk	2	0	FALSE		6800 McNeil Dr., Austin, Texas, US	30.4383	-97.7582	198			FALSE			Typical Crane Flies	Tipuloidea	Typical Crane Flies	Insecta	51226
78329	Sun May 13 2012 17:11:25 GMT-0400 (EDT)	2012-05-13	2012-05-13 21:11:25 UTC	Eastern Time (US & Canada)	263	marie	2012-05-13 21:33:59 UTC	2018-02-01 14:46:37 UTC	casual	CC-BY	http://www.inaturalist.org/observations/78329					0	0	FALSE		106 S Acton Rd, Stow, Massachusetts, US	42.4451	-71.4912	5			FALSE			Mosquito	Diptera	Flies	Insecta	47822
78341	Sun May 13 2012 17:31:44 GMT-0400 (EDT)	2012-05-13	2012-05-13 21:31:44 UTC	Eastern Time (US & Canada)	263	marie	2012-05-13 21:34:07 UTC	2018-02-01 14:46:40 UTC	needs_id	CC-BY	http://www.inaturalist.org/observations/78341	https://static.inaturalist.org/photos/115978/medium.jpg			Mosquito larvae. Small dark critters in water.	0	0	FALSE		92â€“98 Wetherbee Rd, Stow, Massachusetts, US	42.4434	-71.4923	5			FALSE			Mosquito	Diptera	Flies	Insecta	47822
78429	Sun May 13 2012 17:31:12 GMT-0400 (EDT)	2012-05-13	2012-05-13 21:31:12 UTC	Eastern Time (US & Canada)	5365	markchandler	2012-05-13 22:22:26 UTC	2018-02-01 14:46:41 UTC	needs_id	CC-BY	http://www.inaturalist.org/observations/78429	https://static.inaturalist.org/photos/115938/medium.jpg				0	0	FALSE		92â€“98 Wetherbee Rd, Stow, Massachusetts, US	42.4433	-71.4923	5			FALSE			Mosquito	Diptera	Flies	Insecta	47822
80082	Sun May 13 2012 17:00:00 GMT-0700 (PDT)	2012-05-13	2012-05-14 00:00:00 UTC	Pacific Time (US & Canada)	5941	noonan_jared_5	2012-05-18 01:10:47 UTC	2018-11-16 00:29:49 UTC	needs_id	CC-BY	http://www.inaturalist.org/observations/80082	https://static.inaturalist.org/photos/118020/medium.jpg			These larvae were swimming around In standing water inside of a bucket. They were very small and hard to photograph. They swam with a wiggle motion but cling to the walls mostly. The water was uncovered and not in shade	2	0	FALSE		18028â€“18032 Bei Rd, Cazadero, California, US	38.5306	-123.097				FALSE			Insects	Diptera	Flies	Insecta	47822
80557	Sat May 19 2012 14:05:59 GMT-0700 (PDT)	2012-05-19	2012-05-19 21:05:59 UTC	Pacific Time (US & Canada)	5606	jmarcello1	2012-05-19 21:08:27 UTC	2018-11-27 01:27:40 UTC	needs_id	CC-BY	http://www.inaturalist.org/observations/80557	https://static.inaturalist.org/photos/118674/medium.jpg				4	1	FALSE		3901 Bagley Ave N, Seattle, Washington, US	47.6544	-122.333	5			FALSE			Flies	Diptera	Flies	Insecta	47822
87998	2012-05-29	2012-05-29		Pacific Time (US & Canada)	5667	keenan44	2012-06-05 12:45:00 UTC	2018-04-03 14:18:53 UTC	needs_id	CC-BY	http://www.inaturalist.org/observations/87998	https://static.inaturalist.org/photos/128444/medium.JPG			Common house fly, seen on campus at the University of Washington.	3	0	FALSE		University of Washington, Seattle	47.657	-122.312	1962			FALSE			Flies	Diptera	Flies	Insecta	47822
97643	2012-06-30	2012-06-30		Mountain Time (US & Canada)	5920	mbarton	2012-07-01 05:06:11 UTC	2018-04-28 17:09:50 UTC	needs_id	CC-BY	http://www.inaturalist.org/observations/97643	https://static.inaturalist.org/photos/141770/medium.jpg?1444536414		diptera, flies, insecta, arthropoda		2	0	FALSE		Chatfield State Park, Littleton, CO, USA	39.4949	-105.091	235			FALSE		manual	Anthracinae	Anthracinae		Insecta	205719
101484				Eastern Time (US & Canada)	7391	mergswall	2012-07-14 17:06:28 UTC	2016-03-25 20:51:02 UTC	casual		http://www.inaturalist.org/observations/101484	https://static.inaturalist.org/photos/146955/medium.jpg				0	0	FALSE		Mt Gilead State Park						FALSE			Flower + insect, need ID for both	Diptera	Flies	Insecta	47822
102566	2012-03-29 05:32:00	2012-03-29	2012-03-29 01:32:00 UTC	Muscat	8248	moayad-246	2012-07-17 16:30:34 UTC	2020-10-12 02:47:55 UTC	needs_id	CC-BY-NC-SA	http://www.inaturalist.org/observations/102566	https://static.inaturalist.org/photos/148102/medium.jpg?1444541019			Kingdom : Animalia_x000D_ Phylum : Arthropoda_x000D_ Class : Insecta_x000D_ Order : Diptera_x000D_ Family : Syrphidae_x000D_ Subfamily : Eristalinae ?_x000D_ Tribe : Eristalini ? _x000D_ Subtribe : Eristalina ? _x000D_ Genus : Eristalinus ?	4	0	FALSE		Salalah, Zufar, Oman	16.9987	54.0702				FALSE			Eristalinus	Eristalinus	Lagoon Flies	Insecta	145541
102574	2012-03-29 04:57:00	2012-03-29	2012-03-29 00:57:00 UTC	Muscat	8248	moayad-246	2012-07-17 16:30:36 UTC	2018-11-16 00:27:42 UTC	needs_id	CC-BY-NC-SA	http://www.inaturalist.org/observations/102574	https://static.inaturalist.org/photos/148110/medium.jpg?1444541064			I was pointing on the flower when that fly came &amp; stood there !_x000D_ _x000D_ Kingdom : Animalia_x000D_ Phylum : Arthropoda_x000D_ Class : Insecta_x000D_ Order : Diptera_x000D_ Family : Syrphidae ?_x000D_ Subfamily : Eristalinae ?_x000D_ Tribe : Brachyopini ?	2	0	FALSE		Salalah, Zufar, Oman	16.9987	54.0702				FALSE			Brachyceran Flies	Calyptratae	Calyptrate Flies	Insecta	342767
102589	2012-05-11 05:54:00	2012-05-11	2012-05-11 01:54:00 UTC	Muscat	8248	moayad-246	2012-07-17 16:30:42 UTC	2019-11-14 02:00:57 UTC	needs_id	CC-BY-NC-SA	http://www.inaturalist.org/observations/102589	https://static.inaturalist.org/photos/148125/medium.jpg?1444541270			Kingdom : Animalia_x000D_ Phylum : Arthropoda_x000D_ Class : Insecta_x000D_ Order : Diptera_x000D_ Suborder : Brachycera_x000D_ Section : Aschiza_x000D_ Superfamily : Syrphoidea_x000D_ Family : Syrphidae	4	1	FALSE		Salalah, Zufar, Oman	17.0035	54.1125				FALSE			Bee Flies	Bombyliidae	Bee Flies	Insecta	51558
102593	2012-05-05 02:26:00	2012-05-05	2012-05-04 22:26:00 UTC	Muscat	8248	moayad-246	2012-07-17 16:30:44 UTC	2018-01-27 14:43:34 UTC	needs_id	CC-BY-NC-SA	http://www.inaturalist.org/observations/102593	https://static.inaturalist.org/photos/148129/medium.jpg?1444541291			Ayn Razat, Salalah, Oman._x000D_ _x000D_ Kingdom : Animalia_x000D_ Phylum : Arthropoda_x000D_ Class : Insecta_x000D_ Order : Diptera_x000D_ Suborder : Brachycera_x000D_ Infraorder : Asilomorpha_x000D_ Superfamily : Asiloidea_x000D_ Family : Asilidae	1	0	FALSE		Ayn Razat, Zufar, Oman	17.1296	54.2376				FALSE			Robber Flies	Hoplistomerus		Insecta	627977
102596	2012-03-23 04:46:00	2012-03-23	2012-03-23 00:46:00 UTC	Muscat	8248	moayad-246	2012-07-17 16:30:45 UTC	2018-02-16 11:16:31 UTC	needs_id	CC-BY-NC-SA	http://www.inaturalist.org/observations/102596	https://static.inaturalist.org/photos/148132/medium.jpg?1444541313			Kingdom : Animalia_x000D_ Phylum : Arthropoda_x000D_ Class : Insecta_x000D_ Order : Diptera_x000D_ Suborder : Brachycera_x000D_ Infraorder : Asilomorpha_x000D_ Superfamily : Asiloidea_x000D_ Family : Bombyliidae	2	0	FALSE		Salalah, Zufar, Oman	17.0035	54.112				FALSE			Bombyliinae	Bombyliinae		Insecta	415424
102601	2012-03-23 04:47:00	2012-03-23	2012-03-23 00:47:00 UTC	Muscat	8248	moayad-246	2012-07-17 16:30:47 UTC	2020-07-12 18:10:24 UTC	needs_id	CC-BY-NC-SA	http://www.inaturalist.org/observations/102601	https://static.inaturalist.org/photos/148137/medium.jpg?1444541344			In flight ...._x000D_ _x000D_ Kingdom : Animalia_x000D_ Phylum : Arthropoda_x000D_ Class : Insecta_x000D_ Order : Diptera_x000D_ Suborder : Brachycera_x000D_ Infraorder : Asilomorpha_x000D_ Superfamily : Asiloidea_x000D_ Family : Bombyliidae	2	0	FALSE		Salalah, Zufar, Oman	17.0035	54.112				FALSE			Bombyliinae	Bombyliinae		Insecta	415424
102632	2012-03-23 04:55:00	2012-03-23	2012-03-23 00:55:00 UTC	Muscat	8248	moayad-246	2012-07-17 16:31:00 UTC	2018-02-01 03:05:46 UTC	needs_id	CC-BY-NC-SA	http://www.inaturalist.org/observations/102632	https://static.inaturalist.org/photos/148168/medium.jpg?1444541666			Kingdom: Animalia_x000D_ Phylum: Arthropoda_x000D_ Class: Insecta_x000D_ Order: Diptera_x000D_ Suborder: Brachycera_x000D_ Infraorder: Asilomorpha_x000D_ Superfamily: Asiloidea_x000D_ Family: Asilidae	1	0	FALSE		Salalah, Zufar, Oman	17.0035	54.1125				FALSE			Robber Flies	Asilinae		Insecta	326683
102635	2012-03-10 05:21:00	2012-03-10	2012-03-10 01:21:00 UTC	Muscat	8248	moayad-246	2012-07-17 16:31:01 UTC	2018-11-16 00:27:39 UTC	needs_id	CC-BY-NC-SA	http://www.inaturalist.org/observations/102635	https://static.inaturalist.org/photos/148171/medium.jpg?1499384111			Kingdom : Animalia_x000D_ Phylum : Arthropoda_x000D_ Class : Insecta_x000D_ Superorder : Panorpida_x000D_ (unranked) : Antliophora_x000D_ Order : Diptera_x000D_ _x000D_ =====================_x000D_ _x000D_ Calotrope, Apple of Sodom, Sodom's Apple, Mudar, or Osher_x000D_ _x000D_ Kingdom : Plantae_x000D_ (unranked) : Angiosperms_x000D_ (unranked) : Eudicots_x000D_ (unranked) : Asterids_x000D_ Order…	3	0	FALSE		Salalah, Zufar, Oman	17.1201	54.1596				FALSE			Flies	Sarcophagidae	Flesh Flies	Insecta	52910
102659	2012-03-22 05:14:00	2012-03-22	2012-03-22 01:14:00 UTC	Muscat	8248	moayad-246	2012-07-17 16:31:12 UTC	2019-11-14 02:01:09 UTC	needs_id	CC-BY-NC-SA	http://www.inaturalist.org/observations/102659	https://static.inaturalist.org/photos/148195/medium.jpg?1444542074			I haven't notice them until my niece said &quot; See there is something flying !! &quot;_x000D_ All thanks to her ! _x000D_ _x000D_ Kingdom : Animalia_x000D_ Phylum : Arthropoda_x000D_ Class : Insecta_x000D_ Order : Diptera_x000D_ Family : Syrphidae_x000D_ Genus : Simosyrphus_x000D_ Species : Simosyrphus grandicornis_x000D_	1	0	FALSE		Salalah, Zufar, Oman	17.0048	54.0573				FALSE			Hover Flies	Syrphinae		Insecta	186841
102669	2012-06-29 22:42:00	2012-06-29	2012-06-29 18:42:00 UTC	Muscat	8248	moayad-246	2012-07-17 16:31:16 UTC	2020-01-21 15:38:22 UTC	needs_id	CC-BY-NC-SA	http://www.inaturalist.org/observations/102669	https://static.inaturalist.org/photos/148205/medium.jpg?1444542198			Kingdom : Animalia_x000D_ Phylum : Arthropoda_x000D_ Class : Insecta_x000D_ Order : Diptera_x000D_ Suborder : Brachycera_x000D_ Section : Aschiza_x000D_ Superfamily : Syrphoidea_x000D_ Family : Syrphidae	1	0	FALSE		Salalah, Zufar, Oman	17.0035	54.1125				FALSE			Eristalinus	Eristalinus aeneus	Common Lagoon Fly	Insecta	154762
102670	2012-02-24 10:03:00	2012-02-24	2012-02-24 06:03:00 UTC	Muscat	8248	moayad-246	2012-07-17 16:31:16 UTC	2018-11-16 00:27:38 UTC	needs_id	CC-BY-NC-SA	http://www.inaturalist.org/observations/102670	https://static.inaturalist.org/photos/148206/medium.jpg?1444542203			Kingdom : Animalia_x000D_ Phylum : Arthropoda_x000D_ Class : Insecta_x000D_ Order : Diptera _x000D_ Suborder : Brachycera ?_x000D_ Infraorder : Muscomorpha ?_x000D_ _x000D_ ======================_x000D_ _x000D_ Kingdom : Plantae_x000D_ Division : Magnoliophyta_x000D_ Class : Magnoliopsida_x000D_ Order : Ranunculales_x000D_ Family : Papaveraceae_x000D_ Genus : Argemone_x000D_ Species : Argemone me…	3	0	FALSE		Ayn Razat, Zufar, Oman	17.1297	54.237				FALSE			Flies	Calyptratae	Calyptrate Flies	Insecta	342767
102677	2012-06-28 21:58:00	2012-06-28	2012-06-28 17:58:00 UTC	Muscat	8248	moayad-246	2012-07-17 16:31:19 UTC	2019-11-14 02:00:36 UTC	needs_id	CC-BY-NC-SA	http://www.inaturalist.org/observations/102677	https://static.inaturalist.org/photos/148213/medium.jpg?1444542245			Kingdom : Animalia_x000D_ Phylum : Arthropoda_x000D_ Class : Insecta_x000D_ Order : Diptera_x000D_ Suborder : Brachycera_x000D_ Infraorder : Tabanomorpha_x000D_ Superfamily : Tabanoidea_x000D_ Family : Tabanidae	1	0	FALSE		Ayn Razat, Zufar, Oman	17.1296	54.2376				FALSE			Horse Flies	Tabaninae	Horse Flies	Insecta	332389
102695	2012-04-06 03:58:00	2012-04-06	2012-04-05 23:58:00 UTC	Muscat	8248	moayad-246	2012-07-17 16:31:26 UTC	2019-11-14 02:00:30 UTC	needs_id	CC-BY-NC-SA	http://www.inaturalist.org/observations/102695	https://static.inaturalist.org/photos/148231/medium.jpg?1444542420			Kingdom : Animalia_x000D_ Phylum : Arthropoda_x000D_ Class : Insecta_x000D_ Order : Diptera_x000D_ Suborder : Nematocera_x000D_ Infraorder : Psychodomorpha_x000D_ Superfamily : Psychodoidea_x000D_ Family : Psychodidae	1	0	FALSE		Salalah, Zufar, Oman	17.0036	54.1116				FALSE			Moth Flies and Sand Flies	Psychodidae	Moth Flies and Sand Flies	Insecta	52071
102710	2012-02-18 10:50:00	2012-02-18	2012-02-18 06:50:00 UTC	Muscat	8248	moayad-246	2012-07-17 16:31:31 UTC	2018-02-16 11:09:46 UTC	needs_id	CC-BY-NC-SA	http://www.inaturalist.org/observations/102710	https://static.inaturalist.org/photos/148246/medium.jpg?1444542569			Robber fly feeding with a visitor on her back._x000D_ _x000D_ Kingdom: Animalia_x000D_ Phylum: Arthropoda_x000D_ Class: Insecta_x000D_ Order: Diptera_x000D_ Suborder: Brachycera_x000D_ Infraorder: Asilomorpha_x000D_ Superfamily: Asiloidea_x000D_ Family: Asilidae	2	0	FALSE		Salalah, Zufar, Oman	17.0034	54.1123				FALSE			Asilinae	Asilinae		Insecta	326683
102721	2012-03-29 05:41:00	2012-03-29	2012-03-29 01:41:00 UTC	Muscat	8248	moayad-246	2012-07-17 16:31:36 UTC	2018-04-03 14:19:54 UTC	needs_id	CC-BY-NC-SA	http://www.inaturalist.org/observations/102721	https://static.inaturalist.org/photos/148257/medium.jpg?1444542749			Kingdom : Animalia_x000D_ Phylum : Arthropoda_x000D_ Class : Insecta_x000D_ Superorder : Panorpida_x000D_ Order : Diptera	1	0	FALSE		Salalah, Zufar, Oman	16.9987	54.0702				FALSE			Physiphora	Physiphora		Insecta	334335
102734	2012-02-03 14:34:00	2012-02-03	2012-02-03 10:34:00 UTC	Muscat	8248	moayad-246	2012-07-17 16:31:40 UTC	2020-02-09 16:13:25 UTC	needs_id	CC-BY-NC-SA	http://www.inaturalist.org/observations/102734	https://static.inaturalist.org/photos/148270/medium.jpg?1444542884			Kingdom : Animalia_x000D_ Phylum : Arthropoda_x000D_ Class : Insecta_x000D_ Order : Diptera_x000D_ Suborder : Brachycera_x000D_ Section : Schizophora_x000D_ Subsection : Acalyptratae _x000D_ Superfamily : Ephydroidea	2	0	FALSE		Salalah, Zufar, Oman	17.0034	54.1123				FALSE			Eristalinus	Eristalinus	Lagoon Flies	Insecta	145541
102744	2012-02-08 16:40:00	2012-02-08	2012-02-08 12:40:00 UTC	Muscat	8248	moayad-246	2012-07-17 16:31:44 UTC	2019-11-14 02:00:24 UTC	needs_id	CC-BY-NC-SA	http://www.inaturalist.org/observations/102744	https://static.inaturalist.org/photos/148280/medium.jpg?1444542949			Kingdom : Animalia_x000D_ Phylum : Arthropoda_x000D_ Class : Insecta_x000D_ Order : Diptera_x000D_ Suborder : Brachycera_x000D_ Section : Aschiza_x000D_ Superfamily : Syrphoidea_x000D_ Family : Syrphidae	1	0	FALSE		Salalah, Zufar, Oman	17.0034	54.1123				FALSE			Syrphinae	Syrphinae		Insecta	186841
108522	2012-07-27	2012-07-27		Eastern Time (US & Canada)	6566	damonsalveo	2012-08-02 02:22:16 UTC	2018-08-20 14:30:23 UTC	needs_id	CC-BY	http://www.inaturalist.org/observations/108522	https://static.inaturalist.org/photos/155263/medium.JPG		Sopetran, Insectos, Diptera	Fly taking the sun in short stubble. 2.5 cm lenght. Picture taken inside a bottle. After this the insect was liberated.	1	0	FALSE		SopetrÃ¡n, CO-AN, CO	6.50619	-75.759				FALSE			Robber Flies	Mallophora	Bee Killers	Insecta	61636
109805	2012-08-06	2012-08-06		Central Time (US & Canada)	7694	schnautzr	2012-08-06 16:10:08 UTC	2014-11-19 23:17:00 UTC	casual	CC-BY	http://www.inaturalist.org/observations/109805					0	0	FALSE		German Township, Vanderburgh, Indiana	38.0503	-87.6482	6636			FALSE			flies	Diptera	Flies	Insecta	47822
112611	2012-06-06 17:30:00	2012-06-06	2012-06-06 12:00:00 UTC	Chennai	3963	vipinbaliga	2012-08-14 06:24:12 UTC	2014-11-19 23:17:20 UTC	needs_id	CC-BY-NC	http://www.inaturalist.org/observations/112611	https://static.inaturalist.org/photos/160613/medium.jpg?1444570944		Long Legged Flies courting, Dolichopodidae, Diptera, Empidoidea, Asilomorpha, Brachycera, coorg, western ghats	This tiny couple were found close to each minding their their business. _x000D_ _x000D_ Then the male started pursuing the female suddenly and was constantly trying to grab her wings with his fore legs. _x000D_ _x000D_ This courtship ritual continued for a at least 20 seconds before I accidentally disturbed them and they flew off :-( _x000D_ _x000D_ Any more info would be appreciated... :-)	0	0	FALSE		virajpet, india	12.2083	75.8326	965			FALSE		manual	Long-legged flies	Dolichopodidae	Long-legged Flies	Insecta	68020
112970	2012-08-15	2012-08-15		Central Time (US & Canada)	7694	schnautzr	2012-08-15 21:54:45 UTC	2014-11-19 23:17:22 UTC	casual	CC-BY	http://www.inaturalist.org/observations/112970					0	0	FALSE		German Township, Vanderburgh, Indiana	38.0503	-87.6482	6636			FALSE			flies	Diptera	Flies	Insecta	47822
118084	2012-08-13	2012-08-13		Hawaii	462	barbarab	2012-09-01 05:36:28 UTC	2014-11-19 23:17:54 UTC	needs_id		http://www.inaturalist.org/observations/118084	https://static.inaturalist.org/photos/168682/medium.JPG		insect, fly, Diptera, Muscidae		0	0	FALSE		Point Richmond, CA	37.9278	-122.392				FALSE			Muscidae	Muscidae	House Flies and Allies	Insecta	70144
118087	2012-08-13	2012-08-13		Hawaii	462	barbarab	2012-09-01 05:39:48 UTC	2018-05-28 02:15:13 UTC	needs_id	CC-BY	http://www.inaturalist.org/observations/118087	https://static.inaturalist.org/photos/168686/medium.JPG		insect, fly, Diptera, Calliphoridae		1	0	FALSE		Point Richmond, CA	37.9278	-122.392				FALSE			Greenbottle Flies	Lucilia	Greenbottle Flies	Insecta	61858
118088	2012-08-13	2012-08-13		Hawaii	462	barbarab	2012-09-01 05:41:48 UTC	2019-02-06 05:18:13 UTC	needs_id	CC-BY	http://www.inaturalist.org/observations/118088	https://static.inaturalist.org/photos/168688/medium.JPG		insect, fly, Diptera	Syrphidae?	1	0	FALSE		Point Richmond, CA	37.9278	-122.392				FALSE			Eristalis	Eristalis		Insecta	52491
124109	2012-09-05 21:08:00	2012-09-05	2012-09-05 17:08:00 UTC	Muscat	8248	moayad-246	2012-09-17 14:35:40 UTC	2019-11-14 02:00:15 UTC	needs_id	CC-BY-NC-SA	http://www.inaturalist.org/observations/124109	https://static.inaturalist.org/photos/176326/medium.jpg?1444577051			Kingdom: Animalia_x000D_ Phylum : Arthropoda_x000D_ Class : Insecta_x000D_ Order : Diptera_x000D_ Suborder : Brachycera_x000D_ Subsection : Acalyptratae_x000D_ Superfamily : Sciomyzoidea_x000D_ Family : Sepsidae	1	0	FALSE		Ain Garziz, Zufar, Oman	17.1013	54.0741				FALSE			Black Scavenger Flies	Sepsidae	Black Scavenger Flies	Insecta	70140
124114	2012-07-23 00:26:00	2012-07-23	2012-07-22 20:26:00 UTC	Muscat	8248	moayad-246	2012-09-17 14:35:41 UTC	2018-11-16 00:25:09 UTC	needs_id	CC-BY-NC-SA	http://www.inaturalist.org/observations/124114	https://static.inaturalist.org/photos/176331/medium.jpg?1444577144			Kingdom : Animalia_x000D_ Phylum : Arthropoda_x000D_ Class : Insecta_x000D_ Superorder : Panorpida_x000D_ (unranked) : Antliophora_x000D_ Order : Diptera	2	0	FALSE		DarbÃ¥t, Zufar, Oman	17.0769	54.4379				FALSE			Brachyceran Flies	Calyptratae	Calyptrate Flies	Insecta	342767
124115	2012-07-17 06:07:00	2012-07-17	2012-07-17 02:07:00 UTC	Muscat	8248	moayad-246	2012-09-17 14:35:41 UTC	2020-03-01 04:08:09 UTC	needs_id	CC-BY-NC-SA	http://www.inaturalist.org/observations/124115	https://static.inaturalist.org/photos/176332/medium.jpg?1444577152			Kingdom : Animalia_x000D_ Phylum : Arthropoda_x000D_ Class : Insecta_x000D_ Superorder : Panorpida_x000D_ (unranked) : Antliophora_x000D_ Order : Diptera	1	0	FALSE		Ain Garziz, Zufar, Oman	17.1013	54.0741				FALSE			Ð¢Ð°Ñ…Ð¸Ð½Ñ‹	Tachinidae	Bristle Flies	Insecta	51953
124121	2012-07-28 00:29:00	2012-07-28	2012-07-27 20:29:00 UTC	Muscat	8248	moayad-246	2012-09-17 14:35:43 UTC	2018-02-16 11:07:10 UTC	needs_id	CC-BY-NC-SA	http://www.inaturalist.org/observations/124121	https://static.inaturalist.org/photos/176338/medium.jpg?1444577197			Kingdom: Animalia_x000D_ Phylum: Arthropoda_x000D_ Class: Insecta_x000D_ Order: Diptera_x000D_ Suborder: Brachycera_x000D_ Infraorder: Asilomorpha_x000D_ Superfamily: Asiloidea_x000D_ Family: Asilidae	2	0	FALSE		Salalah, Zufar, Oman	17.1201	54.1596				FALSE			Asilinae	Asilinae		Insecta	326683
124122	2012-07-23 00:21:00	2012-07-23	2012-07-22 20:21:00 UTC	Muscat	8248	moayad-246	2012-09-17 14:35:43 UTC	2020-03-07 04:01:00 UTC	needs_id	CC-BY-NC-SA	http://www.inaturalist.org/observations/124122	https://static.inaturalist.org/photos/176339/medium.jpg?1444577204			Kingdom : Animalia_x000D_ Phylum : Arthropoda_x000D_ Class : Insecta_x000D_ Superorder : Panorpida_x000D_ (unranked) : Antliophora_x000D_ Order : Diptera	1	0	FALSE		DarbÃ¥t, Zufar, Oman	17.0769	54.4379				FALSE			Regal Blowfly	Chrysomya marginalis	Regal Blowfly	Insecta	513950
124129	2012-08-19 22:19:00	2012-08-19	2012-08-19 18:19:00 UTC	Muscat	8248	moayad-246	2012-09-17 14:35:45 UTC	2018-11-16 00:25:08 UTC	needs_id	CC-BY-NC-SA	http://www.inaturalist.org/observations/124129	https://static.inaturalist.org/photos/176346/medium.jpg?1444577261			Kingdom : Animalia_x000D_ Phylum : Arthropoda_x000D_ Class : Insecta_x000D_ Order : Diptera_x000D_ Suborder : Brachycera_x000D_ Infraorder : Asilomorpha_x000D_ Superfamily : Asiloidea_x000D_ Family : Bombyliidae	1	0	FALSE		Salalah, Zufar, Oman	17.1201	54.1596				FALSE			Bee Flies	Bombyliinae		Insecta	415424
124135	2012-08-09 06:09:00	2012-08-09	2012-08-09 02:09:00 UTC	Muscat	8248	moayad-246	2012-09-17 14:35:47 UTC	2019-05-17 19:23:04 UTC	needs_id	CC-BY-NC-SA	http://www.inaturalist.org/observations/124135	https://static.inaturalist.org/photos/176352/medium.jpg?1444577308			Kingdom : Animalia_x000D_ Phylum : Arthropoda_x000D_ Class : Arachnida_x000D_ Order : Araneae_x000D_ Suborder : Araneomorphae_x000D_ Section : Entelegynae_x000D_ Family : Salticidae_x000D_ _x000D_ ===============================_x000D_ _x000D_ Kingdom : Animalia_x000D_ Phylum : Arthropoda_x000D_ Class : Insecta_x000D_ Order : Diptera_x000D_ Section : Schizophora_x000D_ Family : Muscidae_x000D_ Ge…	3	1	FALSE		Salalah, Zufar, Oman	17.0395	54.1499				FALSE			Jumping Spiders	Salticidae	Jumping Spiders	Arachnida	48139
124167	2012-06-28 20:09:00	2012-06-28	2012-06-28 16:09:00 UTC	Muscat	8248	moayad-246	2012-09-17 14:35:55 UTC	2018-11-16 00:25:07 UTC	needs_id	CC-BY-NC-SA	http://www.inaturalist.org/observations/124167	https://static.inaturalist.org/photos/176384/medium.jpg?1444577722			Kingdom : Animalia_x000D_ Phylum : Arthropoda_x000D_ Class : Insecta_x000D_ Superorder : Panorpida_x000D_ (unranked) : Antliophora_x000D_ Order : Diptera	1	0	FALSE		Ayn Razat, Zufar, Oman	17.1295	54.2359				FALSE			Flies	Brachycera	Brachyceran Flies	Insecta	48091
124178	2012-06-09 05:27:00	2012-06-09	2012-06-09 01:27:00 UTC	Muscat	8248	moayad-246	2012-09-17 14:35:57 UTC	2018-01-27 14:43:39 UTC	needs_id	CC-BY-NC-SA	http://www.inaturalist.org/observations/124178	https://static.inaturalist.org/photos/176395/medium.jpg?1444577911			Kingdom : Animalia_x000D_ Phylum : Arthropoda_x000D_ Class : Insecta_x000D_ Order : Diptera_x000D_ Suborder : Brachycera_x000D_ Infraorder : Asilomorpha_x000D_ Superfamily : Asiloidea_x000D_ Family : Asilidae	1	0	FALSE		Salalah, Zufar, Oman	17.074	54.1535				FALSE			Hoplistomerus	Hoplistomerus		Insecta	627977
124931	2012-09-18	2012-09-18		Central Time (US & Canada)	7694	schnautzr	2012-09-19 07:00:02 UTC	2014-11-19 23:18:30 UTC	casual	CC-BY	http://www.inaturalist.org/observations/124931					0	0	FALSE		german township vanderburgh	38.0503	-87.6482	6636			FALSE		google	diptera	Diptera	Flies	Insecta	47822
126031	2012-09-22	2012-09-22		Hawaii	462	barbarab	2012-09-23 03:24:55 UTC	2020-10-24 19:19:04 UTC	research	CC-BY	http://www.inaturalist.org/observations/126031	https://static.inaturalist.org/photos/178365/medium.JPG		insect, fly, Diptera, Syrphidae, hover fly	It was visiting flowers. May be European hoverfly.	2	0	FALSE		Santa Cruz, CA	36.9802	-122.029				FALSE			Common Drone Fly	Eristalis tenax	Common Drone Fly	Insecta	55719
126062	2012-09-22	2012-09-22		Hawaii	462	barbarab	2012-09-23 04:37:17 UTC	2020-05-25 06:00:24 UTC	needs_id	CC-BY	http://www.inaturalist.org/observations/126062	https://static.inaturalist.org/photos/178386/medium.JPG		Insect, Diptera, fly		0	0	FALSE		Quail Hollow Ranch County Park, Felton, CA	37.0843	-122.061				FALSE			walnut husk fly	Rhagoletis completa	Walnut Husk Fly	Insecta	52202
[truncated: 79,012 more rows]
